# Supplementary material for: Statistical age determination of tree rings
Source: PLoS One. 2020 Sep 22;15(9):e0239052. doi: 10.1371/journal.pone.0239052 (PMC7508393; doi:10.1371/journal.pone.0239052)
Supplement: S1 File — The file cannot be run without the Mathematica software (www.wolfram.com/mathematica/), but we provide the PDF S1 File Statistical Age Determination.pdf to be able to see the information. (ZIP) [file pone.0239052.s001.zip]

Archive with 2 entries (2 files):
- S1 Statistical age determination of tree rings.nb
- S1 Statistical age determination of tree rings.pdf
