# Supplementary material for: Statistical age determination of tree rings
Source: PLoS One. 2020 Sep 22;15(9):e0239052. doi: 10.1371/journal.pone.0239052 (PMC7508393; doi:10.1371/journal.pone.0239052)
Supplement: S1 File — The file cannot be run without the Mathematica software (www.wolfram.com/mathematica/), but we provide the PDF S1 File Statistical Age Determination.pdf to be able to see the information. (ZIP) [file pone.0239052.s001.zip › S1 Statistical age determination of tree rings.nb]

(* Content-type: application/vnd.wolfram.mathematica *)

(*** Wolfram Notebook File ***)
(* http://www.wolfram.com/nb *)

(* CreatedBy='Mathematica 8.0' *)

(*CacheID: 234*)
(* Internal cache information:
NotebookFileLineBreakTest
NotebookFileLineBreakTest
NotebookDataPosition[       157,          7]
NotebookDataLength[    261204,       4982]
NotebookOptionsPosition[    255388,       4894]
NotebookOutlinePosition[    256454,       4927]
CellTagsIndexPosition[    256411,       4924]
WindowFrame->Normal*)

(* Beginning of Notebook Content *)
Notebook[{

Cell[CellGroupData[{
Cell[BoxData[
 RowBox[{"Style", "[", 
  RowBox[{
   RowBox[{"DateString", "[", "]"}], ",", "15", ",", 
   RowBox[{"ColorData", "[", 
    RowBox[{"59", ",", "1"}], "]"}], ",", "Bold", ",", 
   RowBox[{"FontFamily", "\[Rule]", "\"\<Helvetica\>\""}]}], "]"}]], "Input",
 CellChangeTimes->{{3.624363777037792*^9, 3.624363829937866*^9}, {
   3.624363909067977*^9, 3.6243639142379837`*^9}, {3.6243639753680696`*^9, 
   3.6243639868780856`*^9}, 3.6276667393883543`*^9, 3.6283947451893377`*^9, 
   3.63283258409818*^9, 3.632832972322857*^9, 3.6333551239066377`*^9, 
   3.6348164204455366`*^9, {3.6591282803184257`*^9, 3.6591282819185143`*^9}, 
   3.661808523288576*^9},
 CellLabel->"In[6]:=",ExpressionUUID->"7d825ae6-0609-4366-bf78-2076e434b069"],

Cell[BoxData[
 StyleBox["\<\"Sun 9 Aug 2020 19:24:46\"\>",
  StripOnInput->False,
  LineColor->RGBColor[0.151827, 0.281636, 0.714931],
  FrontFaceColor->RGBColor[0.151827, 0.281636, 0.714931],
  BackFaceColor->RGBColor[0.151827, 0.281636, 0.714931],
  GraphicsColor->RGBColor[0.151827, 0.281636, 0.714931],
  FontFamily->"Helvetica",
  FontSize->15,
  FontWeight->Bold,
  FontColor->RGBColor[0.151827, 0.281636, 0.714931]]], "Output",
 CellChangeTimes->{
  3.624690246606372*^9, 3.6247232142268844`*^9, 3.6247287088459845`*^9, 
   3.624733047823346*^9, 3.624773259428534*^9, 3.624782591907127*^9, 
   3.624790136996372*^9, 3.6247940690459127`*^9, 3.6248079094853525`*^9, 
   3.6248492781496477`*^9, 3.624855047814946*^9, 3.625222650557405*^9, 
   3.625231674853086*^9, 3.6263313489646573`*^9, {3.6263629675626497`*^9, 
   3.626362988491663*^9}, 3.6263712452448177`*^9, 3.626371520369991*^9, 
   3.626373050462963*^9, 3.626373448622181*^9, 3.626408587927809*^9, 
   3.626411661074218*^9, 3.62641315038021*^9, 3.626419994705942*^9, 
   3.6264247807612467`*^9, 3.6264253034660106`*^9, 3.626425607818455*^9, 
   3.626433177280367*^9, 3.6264420208375893`*^9, 3.6264467465459876`*^9, 
   3.626456219269533*^9, 3.626518620296234*^9, 3.62652142844014*^9, 
   3.6265340315709095`*^9, 3.6265444196144085`*^9, 3.6265897076976676`*^9, 
   3.626593134810811*^9, 3.6267942747048287`*^9, 3.6268420196118155`*^9, 
   3.6268745943050585`*^9, 3.6268876562781577`*^9, 3.6269281944543295`*^9, 
   3.626928815591268*^9, 3.626929617188311*^9, 3.6269300342955685`*^9, 
   3.6270290651040273`*^9, 3.6271229552802134`*^9, 3.6271408644818726`*^9, 
   3.6271827766636887`*^9, 3.627193996038499*^9, 3.627201945916085*^9, 
   3.627213294162159*^9, 3.627225768701268*^9, 3.6272318033264503`*^9, 
   3.6272774076909733`*^9, 3.627282061466107*^9, 3.627315819932926*^9, 
   3.627331710252996*^9, 3.6273729553309526`*^9, 3.627377139803295*^9, 
   3.6274040777874565`*^9, 3.627416874398264*^9, 3.627417275906307*^9, 
   3.6274416645206003`*^9, 3.627463060746663*^9, 3.627463316056035*^9, 
   3.6274639284388943`*^9, 3.6274754482262583`*^9, 3.62747907549642*^9, 
   3.6274879017781315`*^9, 3.6274916785505085`*^9, 3.6274939725287075`*^9, 
   3.627499029077035*^9, 3.6275488243213673`*^9, 3.627565453032778*^9, 
   3.6275665172712774`*^9, 3.6275693408833227`*^9, 3.627569635019826*^9, 
   3.6275699243352413`*^9, 3.627570017545372*^9, 3.627570415013996*^9, 
   3.6275717845908823`*^9, 3.6275759257740245`*^9, 3.6275798926854844`*^9, 
   3.6275801182048526`*^9, 3.6275813204387856`*^9, 3.627624245411259*^9, 
   3.627661325492343*^9, {3.6276667393883543`*^9, 3.627666747499366*^9}, 
   3.6276678870624804`*^9, 3.62773698386275*^9, 3.627746982254857*^9, 
   3.62774738682349*^9, 3.6277509003194957`*^9, 3.627751290191368*^9, 
   3.6277544499298525`*^9, 3.6277547506054325`*^9, 3.62779510772033*^9, 
   3.627809514287154*^9, 3.6278140962737083`*^9, 3.627841286840105*^9, 
   3.6278792795491486`*^9, 3.6278981095516043`*^9, 3.6279262603374944`*^9, 
   3.627926452296832*^9, 3.627926541614189*^9, 3.62792799996815*^9, 
   3.6279826975592613`*^9, 3.627991742246234*^9, 3.627992143551547*^9, 
   3.627993680207081*^9, 3.628017028937646*^9, 3.6280546872422266`*^9, 
   3.6280603353572483`*^9, 3.628072572737534*^9, 3.628074018331874*^9, 
   3.6280742085742073`*^9, 3.6280806118301945`*^9, 3.6280906720630116`*^9, 
   3.6280926649508348`*^9, 3.628100460170232*^9, 3.628102833157997*^9, 
   3.6281029454322248`*^9, 3.6281035881971416`*^9, 3.6281375734231677`*^9, 
   3.628181626647048*^9, 3.6281880253998976`*^9, 3.628226503626051*^9, 
   3.6282586565767508`*^9, 3.6282648634549885`*^9, 3.6283150645249715`*^9, 
   3.628329200550356*^9, 3.628334215208299*^9, 3.6283514608004537`*^9, 
   3.6283622040115848`*^9, 3.6283947451893377`*^9, 3.6283955127104125`*^9, 
   3.6284045551224594`*^9, 3.6293880860610523`*^9, 3.6327475922689033`*^9, 
   3.63275811227643*^9, 3.6327596450336637`*^9, 3.6328096625802097`*^9, 
   3.6328243568826213`*^9, 3.6328248799063573`*^9, 3.632830704530515*^9, 
   3.632832144698387*^9, {3.63283258409818*^9, 3.632832586395003*^9}, 
   3.632832755584462*^9, 3.632832939852034*^9, 3.632832972322857*^9, 
   3.632833007166625*^9, 3.6328332610762587`*^9, 3.6328333638701973`*^9, 
   3.632833711379533*^9, 3.6328339162952023`*^9, 3.6328346723106337`*^9, 
   3.6329014485915203`*^9, 3.6329939536336937`*^9, 3.6329955764861927`*^9, 
   3.63301335349563*^9, 3.633015934900961*^9, 3.6330163439942884`*^9, 
   3.633066532821421*^9, 3.6330724752293386`*^9, 3.633072932379979*^9, 
   3.6330731606043267`*^9, 3.6330786070231333`*^9, 3.633080383781625*^9, 
   3.633081943392832*^9, 3.633085598164918*^9, 3.633091185731144*^9, 
   3.6330933553053737`*^9, 3.6330936906589355`*^9, 3.6330977774221926`*^9, 
   3.6330981309972534`*^9, 3.6330992270808334`*^9, 3.633100853416046*^9, 
   3.633103641774427*^9, 3.633103862070203*^9, 3.6331083690792933`*^9, 
   3.633110349025402*^9, 3.633157082289732*^9, 3.6331608116366*^9, 
   3.633160950316794*^9, 3.633168254210478*^9, 3.633169118823697*^9, 
   3.6331694739761953`*^9, 3.633170206781225*^9, 3.63317419313419*^9, 
   3.6331798795779676`*^9, 3.6331900064620643`*^9, 3.633190249870801*^9, 
   3.633237705148573*^9, 3.6332548777948685`*^9, 3.633266271152281*^9, 
   3.6332805022159653`*^9, 3.63335101772985*^9, 3.6333526016555786`*^9, 
   3.6333548756536427`*^9, 3.6333551239066377`*^9, 3.6333555846924667`*^9, 
   3.633357840967106*^9, 3.633359446094453*^9, 3.6333660949492435`*^9, 
   3.6333695354931917`*^9, 3.633417649325833*^9, 3.6334181834905834`*^9, 
   3.6334456457223415`*^9, 3.633451266743796*^9, 3.633490849942999*^9, 
   3.633493051256154*^9, 3.633606661426292*^9, 3.633670534913086*^9, 
   3.6337568863295608`*^9, 3.6337570208438005`*^9, 3.633845739015579*^9, 
   3.633845983703948*^9, 3.633857105466902*^9, 3.6338583095217695`*^9, 
   3.633858487783966*^9, 3.6338593717075233`*^9, 3.6338597258577795`*^9, 
   3.63385989160026*^9, 3.633863502781498*^9, 3.6338635679991393`*^9, 
   3.633927911313442*^9, 3.633944462696988*^9, 3.6339465668934216`*^9, 
   3.633948327880703*^9, 3.6339547548712645`*^9, 3.6339550835996113`*^9, 
   3.6339568842921095`*^9, 3.634296543703839*^9, 3.6342982929752927`*^9, 
   3.6343107510683417`*^9, 3.6343152773914175`*^9, 3.6343617544482474`*^9, 
   3.634389144975466*^9, 3.634401172718356*^9, 3.634429709788642*^9, 
   3.6344454730479145`*^9, 3.63445216627279*^9, 3.6344540801191063`*^9, 
   3.6344542537853546`*^9, 3.6344568045809355`*^9, 3.6344594138186035`*^9, 
   3.634460633733334*^9, 3.6344831368804145`*^9, 3.6344878462619777`*^9, 
   3.634488759269484*^9, 3.634488981864042*^9, 3.634489389058013*^9, 
   3.634489652364867*^9, 3.63449070304314*^9, 3.634537057569696*^9, 
   3.634544704347421*^9, 3.6345556617715683`*^9, 3.6345648206349754`*^9, 
   3.6345649540205007`*^9, 3.634606404958544*^9, 3.6346245610786567`*^9, 
   3.634651596531582*^9, 3.634694759595237*^9, 3.6347042957928977`*^9, 
   3.634735330543215*^9, 3.6347484531718683`*^9, 3.6347868719508963`*^9, 
   3.634804520446327*^9, {3.6348164204455366`*^9, 3.6348164281579647`*^9}, 
   3.6348168319793797`*^9, 3.6348349727579055`*^9, 3.6348352567096677`*^9, 
   3.6348779575015316`*^9, 3.6348984633228335`*^9, 3.634920662801611*^9, 
   3.6349856899099426`*^9, 3.635006653512184*^9, 3.635088237854039*^9, 
   3.635143506900036*^9, 3.6351513494288635`*^9, 3.6351602614012876`*^9, 
   3.635171768060941*^9, 3.6352263517127733`*^9, 3.6352418074559627`*^9, 
   3.635273733925703*^9, 3.6353108551943026`*^9, 3.6353382277239056`*^9, 
   3.6353402486643543`*^9, 3.6354338918005123`*^9, 3.6356129380971355`*^9, 
   3.635652414686679*^9, 3.635655357453823*^9, 3.635665846710067*^9, 
   3.6367054798278847`*^9, 3.636705943318534*^9, 3.636706182472876*^9, 
   3.6367063225010777`*^9, 3.636798740200516*^9, 3.6368097615008607`*^9, 
   3.636809918596149*^9, 3.6368234427204275`*^9, 3.6368610270577693`*^9, 
   3.6368713063670263`*^9, 3.6368833404590163`*^9, 3.636891712602128*^9, 
   3.63690722253533*^9, 3.636907610126249*^9, 3.6369089916239357`*^9, 
   3.6369092377204866`*^9, 3.6369795894238524`*^9, 3.6369800987449684`*^9, 
   3.6369872353960953`*^9, 3.6370300540181546`*^9, 3.637043043372732*^9, 
   3.637067764286369*^9, 3.637072265883547*^9, 3.637075978459358*^9, 
   3.6371310478956485`*^9, 3.6371311791598606`*^9, 3.637134220013728*^9, 
   3.637141685969936*^9, 3.637154624734623*^9, 3.637243945500225*^9, 
   3.6372903627126837`*^9, 3.6372906719975805`*^9, 3.6372912657118645`*^9, 
   3.6373268777244277`*^9, 3.6373371220850573`*^9, 3.6373427018903704`*^9, 
   3.6374233344333067`*^9, 3.637470421056179*^9, 3.637481806164936*^9, 
   3.6375021895628476`*^9, 3.6375605803726816`*^9, 3.637570629034377*^9, 
   3.6375714738665695`*^9, 3.63758942785167*^9, 3.6375901126821623`*^9, 
   3.6375917531932473`*^9, 3.637639881527644*^9, 3.6376480645419664`*^9, 
   3.6376514062217054`*^9, 3.6376515407620735`*^9, 3.6376721966369877`*^9, 
   3.637675866906809*^9, 3.6377626400154552`*^9, 3.6378173699107523`*^9, 
   3.6378365319849124`*^9, 3.6378380727910223`*^9, 3.6378527980835953`*^9, 
   3.637935639341964*^9, 3.6385871910570107`*^9, 3.6385872235098715`*^9, 
   3.638681130155402*^9, 3.6390490437544813`*^9, 3.639320520138667*^9, 
   3.640168352762763*^9, 3.640169562582554*^9, 3.640170044651168*^9, 
   3.6401766151307316`*^9, 3.6401775371966352`*^9, 3.6401853657526464`*^9, 
   3.6401859838890133`*^9, 3.640186080842367*^9, 3.6401866961033335`*^9, 
   3.6407656315931005`*^9, 3.6427856171347494`*^9, 3.64321394940527*^9, 
   3.643523315105192*^9, 3.6435239498300843`*^9, 3.6435247015581455`*^9, 
   3.6437223786040387`*^9, 3.643724357478019*^9, 3.6441609662612543`*^9, 
   3.6441648904553704`*^9, 3.6441690807014713`*^9, 3.6471034002201505`*^9, 
   3.648202345635458*^9, 3.6482027840521154`*^9, 3.648203904949717*^9, 
   3.648635996187812*^9, 3.648636385928562*^9, 3.6514857578192463`*^9, 
   3.65151477115307*^9, {3.6515151253420525`*^9, 3.6515151380507708`*^9}, 
   3.6515155740523663`*^9, 3.6515167231481895`*^9, 3.651571645050321*^9, 
   3.6516677247677035`*^9, 3.6516762690975766`*^9, 3.6516903688888397`*^9, 
   3.6517488270467196`*^9, 3.651782031436618*^9, 3.6518312099364543`*^9, 
   3.652010536835266*^9, 3.652097821366135*^9, 3.653142169688303*^9, 
   3.6532176349646053`*^9, 3.6532186653994923`*^9, 3.653242783965487*^9, 
   3.654285620274969*^9, 3.6542862500829325`*^9, 3.654287922898259*^9, 
   3.654368914190504*^9, 3.654377011669202*^9, 3.6543791182243137`*^9, 
   3.654445058424417*^9, 3.6544614752581215`*^9, 3.6545252679291267`*^9, 
   3.654537189028146*^9, 3.6546854147241*^9, 3.6548592996602716`*^9, 
   3.6548810585381203`*^9, 3.6549872653117623`*^9, 3.6550473021018906`*^9, 
   3.655067016566227*^9, 3.6581518913675776`*^9, 3.658152332270917*^9, 
   3.6581534830084486`*^9, 3.6586033265321026`*^9, 3.658661426451205*^9, 
   3.6590025118992825`*^9, {3.6590029932675977`*^9, 3.659003005417797*^9}, 
   3.6590354623481016`*^9, 3.659090941332369*^9, 3.659128282498549*^9, 
   3.659129040215064*^9, 3.659439238155571*^9, 3.6615195350949593`*^9, 
   3.661519592014273*^9, 3.6615264368464994`*^9, 3.6615273707158732`*^9, 
   3.6615277022001734`*^9, 3.661528987234847*^9, 3.661533302405304*^9, 
   3.661542204544524*^9, 3.661542621802521*^9, 3.6615437537632513`*^9, 
   3.6615440073357067`*^9, 3.6615444469467177`*^9, 3.661544708035095*^9, 
   3.661545008218809*^9, 3.6615458059223633`*^9, 3.6615476513386016`*^9, 
   3.66154898778817*^9, 3.6615536340654664`*^9, 3.6615974342143345`*^9, 
   3.661622058772508*^9, 3.661631289839349*^9, 3.6616314242303643`*^9, 
   3.661682958427944*^9, 3.6616936283562093`*^9, 3.6617162711942883`*^9, 
   3.6617777309771767`*^9, 3.661802551763891*^9, 3.6618085727404556`*^9, 
   3.661948749157985*^9, 3.661958030011758*^9, 3.66197085526651*^9, 
   3.661977563052079*^9, 3.661977958812107*^9, 3.6619793603597116`*^9, 
   3.662034614475441*^9, 3.662148721104062*^9, 3.662154102749016*^9, 
   3.6621560812690964`*^9, 3.6622080036606493`*^9, 3.6622221624729633`*^9, 
   3.662311565259903*^9, 3.6623125145070477`*^9, 3.663442049386112*^9, 
   3.6634422849514008`*^9, 3.6816018918787107`*^9, 3.681601951760414*^9, 
   3.681677237756752*^9, 3.6817259572796535`*^9, 3.6817426262759275`*^9, 
   3.6817427150959744`*^9, 3.6829448525877943`*^9, 3.6829507128101945`*^9, 
   3.6829508648049994`*^9, 3.683137577142337*^9, 3.6833771629173384`*^9, 
   3.683545361538196*^9, 3.683554239804661*^9, 3.6837236861378713`*^9, 
   3.68372740344386*^9, 3.6837433659591465`*^9, 3.683803925144927*^9, 
   3.6838150811551504`*^9, 3.683839082370079*^9, 3.6838877744472637`*^9, 
   3.683909042984685*^9, 3.6839156946382504`*^9, 3.6839179608128633`*^9, 
   3.6839185829837017`*^9, 3.683923306156085*^9, 3.68398968106765*^9, 
   3.6840921686111946`*^9, 3.6841641461935606`*^9, 3.6841752849101963`*^9, 
   3.6841850976025896`*^9, 3.6845937293684735`*^9, 3.6849408452235637`*^9, 
   3.6871181086601615`*^9, 3.687351802187046*^9, 3.6873869383674927`*^9, 
   3.687551894891964*^9, 3.687628642210374*^9, 3.687636897716094*^9, 
   3.6876994214641385`*^9, 3.687700743964154*^9, 3.6877203060538297`*^9, 
   3.687776892598885*^9, 3.687801984307966*^9, 3.687802162356595*^9, 
   3.687810285274004*^9, 3.6882406860447955`*^9, 3.6882517264752474`*^9, 
   3.6882537651432257`*^9, 3.6891910809670353`*^9, 3.6892625690551076`*^9, 
   3.6892655467889805`*^9, 3.689362246759286*^9, 3.6893748445294175`*^9, 
   3.6894467874110355`*^9, 3.689463786332444*^9, 3.6895101098272696`*^9, 
   3.689716827103092*^9, 3.6897722396057253`*^9, 3.6897951063393464`*^9, 
   3.6899713132336483`*^9, 3.689971384125782*^9, 3.690140800519511*^9, 
   3.690141679481784*^9, 3.6905720778177223`*^9, 3.6906634007338963`*^9, 
   3.691266110140458*^9, 3.691317478212701*^9, 3.6913607316248407`*^9, 
   3.6913701684702826`*^9, 3.6913709521599755`*^9, 3.6913716401224375`*^9, 
   3.6918543040012465`*^9, 3.691921648894345*^9, 3.691944166736742*^9, 
   3.6920502607176423`*^9, 3.692057383188938*^9, 3.692099574114472*^9, 
   3.692117385398122*^9, 3.6921887925270386`*^9, 3.6922881099782734`*^9, 
   3.6923910564961014`*^9, 3.692391954910619*^9, 3.6924593181673193`*^9, 
   3.692459413014119*^9, 3.692470392867858*^9, 3.692488819457799*^9, 
   3.6986119716824875`*^9, 3.6986911046194887`*^9, 3.6987541170920415`*^9, 
   3.6987724288993907`*^9, 3.6987853526598787`*^9, 3.6987953744435887`*^9, 
   3.6987956114337206`*^9, 3.698844541565132*^9, 3.6988579812564473`*^9, 
   3.698951202741448*^9, 3.699011494449107*^9, 3.7335007723774614`*^9, 
   3.7336887072165685`*^9, 3.733766606730459*^9, 3.733766659871157*^9, 
   3.7337669299184117`*^9, 3.7337669735934095`*^9, 3.7337672178125033`*^9, 
   3.7337813634823923`*^9, 3.733852007300285*^9, 3.733920800337485*^9, 
   3.7341169260695934`*^9, 3.734176744000016*^9, 3.7342927319151917`*^9, 
   3.7342937588257666`*^9, 3.7343429207576637`*^9, 3.7343496356070356`*^9, 
   3.734356015068029*^9, 3.734356541862253*^9, 3.734457109168561*^9, 
   3.734461662439085*^9, 3.734529726377742*^9, 3.734707297504494*^9, 
   3.7347206002617*^9, 3.734729008182856*^9, 3.734969185646964*^9, 
   3.735032145029735*^9, 3.735074562787178*^9, 3.7350748892413273`*^9, 
   3.735123622028607*^9, 3.735212035535169*^9, 3.7352329909223127`*^9, 
   3.735466361198865*^9, 3.735490710769208*^9, 3.7355935706099467`*^9, 
   3.7357306719270496`*^9, 3.7357595577658253`*^9, 3.735820300695361*^9, 
   3.735820361399564*^9, 3.7358445167117233`*^9, 3.735925231501995*^9, 
   3.7359871538563633`*^9, 3.7360157631428804`*^9, 3.7360760165761576`*^9, 
   3.7360906766026206`*^9, 3.7360965740493073`*^9, 3.7361941144565296`*^9, 
   3.7362419631234255`*^9, 3.736268816128186*^9, 3.7364165295275154`*^9, 
   3.7366795972887774`*^9, 3.7367649339920344`*^9, 3.736782578016934*^9, 
   3.736800464326587*^9, 3.73685450699325*^9, 3.736866830470767*^9, 
   3.7369503727509155`*^9, 3.737058204088563*^9, 3.7371369992210197`*^9, 
   3.737385793951872*^9, 3.7373985347000513`*^9, 3.737724920583866*^9, 
   3.737725437010245*^9, 3.7377491250662026`*^9, 3.7377513542245483`*^9, 
   3.738010044495225*^9, 3.7386706114163427`*^9, 3.7386866503460674`*^9, 
   3.738689677318127*^9, 3.738751289147538*^9, 3.7387579542366753`*^9, 
   3.738855834404914*^9, 3.7389507703669972`*^9, 3.7391187275662327`*^9, 
   3.739137919947025*^9, 3.749670738764044*^9, 3.749723845386471*^9, 
   3.7507969047794237`*^9, 3.7509645262273293`*^9, 3.7509797612507906`*^9, 
   3.7511044319037404`*^9, 3.7511145208515797`*^9, 3.7511296903722086`*^9, 
   3.75113488979789*^9, 3.751192378193957*^9, 3.7511964226200857`*^9, 
   3.7511975768164306`*^9, 3.751241272358733*^9, 3.75128112685328*^9, 
   3.7512942821020093`*^9, 3.7514760409880533`*^9, 3.751651614562911*^9, 
   3.7517410363523583`*^9, 3.7518160944023886`*^9, 3.7518386288758607`*^9, 
   3.7529597839951735`*^9, 3.753013083646685*^9, 3.7530927370973415`*^9, 
   3.753102077584198*^9, 3.7531101330441046`*^9, 3.7531107072688212`*^9, 
   3.7531346768840585`*^9, 3.75322141116989*^9, 3.753229171048438*^9, 
   3.753229216898138*^9, 3.7532755773739486`*^9, 3.7570747265940576`*^9, 
   3.757095256658228*^9, 3.7614847056308746`*^9, 3.761504091522441*^9, 
   3.761504582586179*^9, 3.7615048887236*^9, 3.7683328599984713`*^9, 
   3.7684294772683926`*^9, 3.7684297764435415`*^9, 3.7684298406929264`*^9, 
   3.768429947186941*^9, 3.7684300067754164`*^9, 3.7684301232049108`*^9, 
   3.7684303135082607`*^9, 3.7684303737726207`*^9, 3.768430777089055*^9, {
   3.768431835290341*^9, 3.7684318641195173`*^9}, 3.76843194439048*^9, 
   3.769980344474121*^9, 3.769980375513581*^9, 3.7699804362158346`*^9, 
   3.7703269866736975`*^9, 3.7703783399231215`*^9, 3.770378460067316*^9, 
   3.770382553693669*^9, 3.7703875909256225`*^9, 3.770388632176568*^9, 
   3.770389549933273*^9, 3.7704165504802814`*^9, 3.7706613110286903`*^9, 
   3.7706758923112326`*^9, 3.7706759332695723`*^9, 3.7708438233609533`*^9, 
   3.7709071627467885`*^9, 3.7709370635320187`*^9, 3.7709798612627354`*^9, 
   3.771188305979266*^9, 3.771444966696682*^9, 3.7714450025380807`*^9, 
   3.771503568741643*^9, 3.771506145249946*^9, 3.7715090840014143`*^9, 
   3.7855892589011297`*^9, 3.785605191713681*^9, 3.785620697472698*^9, 
   3.7856240462404113`*^9, 3.78656543613463*^9, 3.795722164159837*^9, 
   3.795724293384864*^9, 3.795979817464534*^9, 3.7959806427172976`*^9, 
   3.795981254333193*^9, 3.795984221422149*^9, 3.7959843114221187`*^9, 
   3.7959852635926123`*^9, 3.795985975793485*^9, 3.795986534104271*^9, 
   3.7959879768067956`*^9, 3.7959891381282406`*^9, 3.7960374716013966`*^9, 
   3.796043367874625*^9, 3.796049509618097*^9, 3.7960518686949625`*^9, 
   3.796052052289547*^9, 3.796052171914279*^9, 3.7960522020338583`*^9, 
   3.796052296403596*^9, 3.7960523599337845`*^9, 3.7960524396733904`*^9, {
   3.7960524981069565`*^9, 3.796052518003577*^9}, 3.7960669292963233`*^9, 
   3.796066965611266*^9, 3.796067415760562*^9, 3.7960693533868604`*^9, 
   3.7961678323996916`*^9, 3.796251261794834*^9, 3.7963215906623363`*^9, 
   3.799065382028302*^9, 3.799188278062789*^9, 3.799411570171319*^9, 
   3.7994411124647055`*^9, 3.799441168639512*^9, 3.7995066047149534`*^9, 
   3.799508937106968*^9, 3.7995089821066847`*^9, 3.799509908531539*^9, 
   3.799510373823471*^9, 3.7996679757650137`*^9, 3.7996754197094555`*^9, 
   3.7996767467782774`*^9, 3.799861194538741*^9, 3.799861230958448*^9, 
   3.799861274448741*^9, 3.7998613173182383`*^9, 3.7998669828554506`*^9, 
   3.7998765462096257`*^9, 3.7998775947292337`*^9, 3.7998789863986125`*^9, 
   3.7998791224787407`*^9, 3.7998831470342207`*^9, 3.806007886682789*^9},
 CellLabel->"Out[6]=",ExpressionUUID->"9644b41c-e9f4-449e-8455-ed4afc727955"]
}, Open  ]],

Cell[TextData[{
 StyleBox["\n",
  FontWeight->"Bold"],
 StyleBox["Computer program",
  FontSize->18,
  FontWeight->"Bold"],
 StyleBox["\n",
  FontWeight->"Bold"],
 StyleBox["Statistical age determination of tree rings",
  FontSize->24,
  FontWeight->"Bold",
  FontSlant->"Italic",
  FontColor->RGBColor[0., 0.5019607843137255, 0.]],
 StyleBox["\nMathematica",
  FontSize->24,
  FontWeight->"Bold",
  FontSlant->"Italic",
  FontColor->RGBColor[0.6, 0.4, 0.2]],
 StyleBox[" notebook",
  FontSize->24,
  FontWeight->"Bold",
  FontColor->RGBColor[0.6, 0.4, 0.2]]
}], "Text",
 CellChangeTimes->{{3.5504332603062*^9, 3.5504332633792*^9}, {
   3.5504333382841997`*^9, 3.5504333866102*^9}, {3.5504335609122*^9, 
   3.5504335779372*^9}, {3.5504340356392*^9, 3.5504340366462*^9}, {
   3.5504344248332*^9, 3.5504344730081997`*^9}, 3.5504352845532*^9, 
   3.5511887173428*^9, {3.5572466927492*^9, 3.5572467342402*^9}, {
   3.5572506522362003`*^9, 3.5572506579862003`*^9}, {3.5723570003498*^9, 
   3.5723570146538*^9}, {3.5762657320113115`*^9, 3.5762658232479362`*^9}, 
   3.57632069334723*^9, {3.5785171414270935`*^9, 3.578517174413866*^9}, {
   3.578518165486311*^9, 3.578518165822355*^9}, {3.619930609987628*^9, 
   3.619930640707671*^9}, {3.6242846691753197`*^9, 3.624284686862855*^9}, {
   3.6244646351460104`*^9, 3.6244646401147213`*^9}, 3.6276667393883543`*^9, 
   3.6283947451893377`*^9, 3.63283258409818*^9, 3.632832972322857*^9, 
   3.6333551239066377`*^9, 3.6348164204455366`*^9, {3.6353103984629855`*^9, 
   3.6353104030392485`*^9}, {3.637134806970595*^9, 3.6371348105906*^9}, 
   3.63713484627065*^9, {3.637836243658865*^9, 3.637836248634158*^9}, {
   3.6401700506905007`*^9, 3.6401700707866106`*^9}, {3.64018598798024*^9, 
   3.6401859880852456`*^9}, {3.647102207891888*^9, 3.6471022596518073`*^9}, {
   3.6471031975487185`*^9, 3.6471032213310595`*^9}, {3.6471046078591795`*^9, 
   3.647104609299262*^9}, {3.647115793997024*^9, 3.6471158764446754`*^9}, {
   3.6471160289242773`*^9, 3.6471160543797154`*^9}, {3.6514849485245914`*^9, 
   3.651484980828414*^9}, {3.661977617100213*^9, 3.6619776627968783`*^9}, {
   3.6815795941333838`*^9, 3.681579644661333*^9}, {3.6829447819621625`*^9, 
   3.682944816681447*^9}, {3.683483097526831*^9, 3.6834831010630355`*^9}, 
   3.6838039339375553`*^9, {3.7335076480778766`*^9, 3.733507691976904*^9}, {
   3.7349007253886576`*^9, 3.7349007779158974`*^9}, {3.7496707467139463`*^9, 
   3.7496707515298867`*^9}, {3.7615039616959476`*^9, 3.7615039939025984`*^9}},
 TextAlignment->Center,
 LineSpacing->{1.5, 3},ExpressionUUID->"b6889463-19b5-4f01-89af-37ee06627d7b"],

Cell[TextData[{
 StyleBox["\n",
  FontFamily->"Times New Roman"],
 StyleBox["Dr. Martin Ricker",
  FontFamily->"Times New Roman",
  FontSize->18,
  FontWeight->"Bold"],
 StyleBox["\n",
  FontFamily->"Times New Roman",
  FontSize->18],
 StyleBox["mricker@ib.unam.mx, martin_tuxtlas@yahoo.com.mx\n",
  FontFamily->"Times New Roman"]
}], "Text",
 CellChangeTimes->{{3.5504332603062*^9, 3.5504332633792*^9}, {
   3.5504333382841997`*^9, 3.5504333866102*^9}, {3.5504335609122*^9, 
   3.5504335779372*^9}, {3.5504336152172003`*^9, 3.5504336473292*^9}, {
   3.5504337156012*^9, 3.5504337170112*^9}, 3.5504337833962*^9, {
   3.5504338461602*^9, 3.5504338938742*^9}, {3.5504340065172*^9, 
   3.5504340099681997`*^9}, {3.5504346934402*^9, 3.5504346944002*^9}, {
   3.5572501510372*^9, 3.5572502442392*^9}, 3.5572506628422003`*^9, {
   3.5723568631088*^9, 3.5723568915327997`*^9}, {3.5734709481212683`*^9, 
   3.573470987886074*^9}, {3.576266023481459*^9, 3.5762660264808426`*^9}, {
   3.5849083786578503`*^9, 3.5849083874419565`*^9}, 3.619930660787699*^9, {
   3.624376043545732*^9, 3.6243760978739223`*^9}, {3.6247901309763637`*^9, 
   3.624790132216365*^9}, 3.6276667393883543`*^9, 3.6283947451893377`*^9, 
   3.63283258409818*^9, 3.632832972322857*^9, 3.6333551239066377`*^9, 
   3.6348164204455366`*^9, 3.7990654408583536`*^9},
 TextAlignment->Center,
 TextJustification->1,
 FontSize->16,ExpressionUUID->"942594b8-0691-4f95-a566-e0808f017164"],

Cell[TextData[{
 StyleBox["\n",
  FontColor->RGBColor[1, 0, 0]],
 StyleBox["Input",
  FontFamily->"Arial",
  FontSize->16,
  FontVariations->{"Underline"->True},
  FontColor->GrayLevel[0]],
 StyleBox[":",
  FontFamily->"Arial",
  FontSize->16,
  FontColor->GrayLevel[0]],
 StyleBox["\n\nThe notebook imports an ",
  FontFamily->"Arial",
  FontSize->14,
  FontWeight->"Normal",
  FontColor->GrayLevel[0]],
 StyleBox["Excel",
  FontFamily->"Arial",
  FontSize->14,
  FontWeight->"Normal",
  FontSlant->"Italic",
  FontColor->GrayLevel[0]],
 StyleBox[" file of type \[OpenCurlyDoubleQuote]csv\[CloseCurlyDoubleQuote] (\
\[OpenCurlyDoubleQuote]comma delimited\[CloseCurlyDoubleQuote]); this type is \
automatically a single-sheet file, and the ",
  FontFamily->"Arial",
  FontSize->14,
  FontWeight->"Normal",
  FontColor->GrayLevel[0]],
 StyleBox["Mathematica",
  FontFamily->"Arial",
  FontSize->14,
  FontWeight->"Normal",
  FontSlant->"Italic",
  FontColor->GrayLevel[0]],
 StyleBox[" import works better for large files than the xlsx type. The name \
has to be indicated in the following line:",
  FontFamily->"Arial",
  FontSize->14,
  FontWeight->"Normal",
  FontColor->GrayLevel[0]]
}], "Text",
 CellChangeTimes->{{3.5762346270664907`*^9, 3.576234669233706*^9}, {
   3.5762348722076025`*^9, 3.576234900412715*^9}, {3.5762349509728737`*^9, 
   3.5762349770105624`*^9}, 3.5762350074776993`*^9, 3.5762358401213083`*^9, {
   3.5762390752530456`*^9, 3.576239087031176*^9}, {3.578600211450886*^9, 
   3.5786002128080997`*^9}, {3.5786007360814495`*^9, 3.5786007413387027`*^9}, 
   3.5862067439488993`*^9, 3.5976689840516677`*^9, 3.59766940395113*^9, {
   3.597669495171523*^9, 3.5976695036825943`*^9}, {3.597670757385006*^9, 
   3.5976707583542147`*^9}, 3.5976707953227224`*^9, 3.618565984844884*^9, {
   3.620219203353426*^9, 3.620219205181553*^9}, {3.6202194012225747`*^9, 
   3.6202194605112247`*^9}, {3.6242627719978914`*^9, 3.624262774810344*^9}, {
   3.6242642778818483`*^9, 3.624264300272519*^9}, {3.624264349741317*^9, 
   3.624264366007022*^9}, {3.6242647162159514`*^9, 3.624264795528611*^9}, {
   3.6242648474662156`*^9, 3.624264867153702*^9}, 3.63283258409818*^9, 
   3.6328329982447453`*^9, {3.6330157838458624`*^9, 3.6330157914708657`*^9}, {
   3.6330163833347836`*^9, 3.6330163855535345`*^9}, 3.6333551239066377`*^9, 
   3.6348164204455366`*^9, {3.6515152761815634`*^9, 3.651515276773596*^9}, 
   3.6591283443340163`*^9, 3.659128525822201*^9, 3.6835493595888343`*^9, {
   3.7714491102966413`*^9, 3.771449135577335*^9}, {3.7714491685537024`*^9, 
   3.77144921906479*^9}, {3.7715059605497584`*^9, 3.7715059711698933`*^9}, {
   3.7715060116708865`*^9, 3.771506018999923*^9}, 3.7990654367680955`*^9, {
   3.7997962182287617`*^9, 3.7997962750716467`*^9}, {3.799796341329949*^9, 
   3.7997963755387263`*^9}, {3.7997964139836826`*^9, 
   3.7997964824185495`*^9}, {3.799796517248455*^9, 3.79979655796852*^9}, {
   3.799865304818804*^9, 3.799865387948699*^9}, {3.7998825993193436`*^9, 
   3.799882604644683*^9}, 
   3.799883186974206*^9},ExpressionUUID->"dce78c9d-8bb9-4dfd-9505-\
8320bda29150"],

Cell[BoxData[
 RowBox[{
  RowBox[{
   StyleBox["inputFile",
    FontColor->RGBColor[1., 0.5019607843137255, 0.25098039215686274`]], 
   StyleBox["=",
    FontColor->RGBColor[1., 0.5019607843137255, 0.25098039215686274`]], 
   "\"\<S2 Alchornea Input.csv\>\""}], ";"}]], "Input",
 CellChangeTimes->{{3.799796560418745*^9, 3.799796562108748*^9}, {
  3.799861180788741*^9, 3.79986118340863*^9}, {3.799861358048546*^9, 
  3.799861358998268*^9}, {3.799876520949938*^9, 3.7998765334839487`*^9}},
 CellLabel->"In[7]:=",ExpressionUUID->"4e29f443-f588-498d-9a32-1757b3dc5063"],

Cell[TextData[{
 StyleBox["\nIf the file is not in the current directory or cannot be found, \
then one has to provide the complete path of location (as given in the file \
properties).\n    \n     The file consists of four columns and any number of \
rows (see sample file). The first line contains the column titles; the exact \
column titles don\[CloseCurlyQuote]t matter, because they are only for \
orientation, and are not used further. Of the four columns, only the second \
(radius increments) and fourth (probabilities) are used by the algorithm, \
while the other two columns contain auxiliary information for labeling the \
output. The four columns contain the following data:\n\n1) The ",
  FontFamily->"Arial",
  FontSize->14,
  FontWeight->"Normal",
  FontColor->GrayLevel[0]],
 StyleBox["boundary number",
  FontFamily->"Arial",
  FontSize->14,
  FontWeight->"Normal",
  FontSlant->"Italic",
  FontColor->GrayLevel[0]],
 StyleBox[" is typically an integer, though for missing boundaries, we use \
for example 10, 10.5, 11, where 10.5 refers to a missing boundary after \
boundary 10.\n\n2) The ",
  FontFamily->"Arial",
  FontSize->14,
  FontWeight->"Normal",
  FontColor->GrayLevel[0]],
 StyleBox["radius increment",
  FontFamily->"Arial",
  FontSize->14,
  FontWeight->"Normal",
  FontSlant->"Italic",
  FontColor->GrayLevel[0]],
 StyleBox[" in centimeters (cm), though the unit cm is only used for \
labeling. The increments should positive real number.\n\n3) The ",
  FontFamily->"Arial",
  FontSize->14,
  FontWeight->"Normal",
  FontColor->GrayLevel[0]],
 StyleBox["boundary type",
  FontFamily->"Arial",
  FontSize->14,
  FontWeight->"Normal",
  FontSlant->"Italic",
  FontColor->GrayLevel[0]],
 StyleBox[" indicates annual (probability = 1), recognizable (probability < \
1) or missing boundaries. The column is only for orientation, and is not used \
further.\n\n4) The ",
  FontFamily->"Arial",
  FontSize->14,
  FontWeight->"Normal",
  FontColor->GrayLevel[0]],
 StyleBox["probabilities",
  FontFamily->"Arial",
  FontSize->14,
  FontWeight->"Normal",
  FontSlant->"Italic",
  FontColor->GrayLevel[0]],
 StyleBox[" should be positive real numbers larger than 0 and not larger than \
1. For a recognizable boundary, the number represents the probability that a \
recognizable boundary is an annual, regular (and not a false) boundary. For a \
missing boundary, the number represents the probability that a missing \
(annual) boundary is expected at a specific location in a core sample.\n\n    \
 The first row is the base boundary, numbered as boundary 0 and with a \
probability of 1 (recognizable and regular). It contains the increment of the \
first tree ring. The probabilities of the subsequent boundaries may either \
vary or all be the same. The last boundary of the sample is distinct in that \
it has no increment (0 cm).\n    \n     To run the algorithm, one chooses \
with the mouse \[OpenCurlyDoubleQuote]Evaluation\[CloseCurlyDoubleQuote] and \
subsequently \[OpenCurlyDoubleQuote]",
  FontFamily->"Arial",
  FontSize->14,
  FontWeight->"Normal",
  FontColor->GrayLevel[0]],
 StyleBox["Evaluate Notebook",
  FontFamily->"Arial",
  FontSize->14,
  FontWeight->"Normal",
  FontColor->RGBColor[1., 0.5019607843137255, 0.25098039215686274`]],
 StyleBox["\[CloseCurlyDoubleQuote]. The following code generates the \
calculation and subsequently the output. ",
  FontFamily->"Arial",
  FontSize->14,
  FontWeight->"Normal",
  FontColor->GrayLevel[0]],
 StyleBox["The output is explained at the end of the notebook",
  FontFamily->"Arial",
  FontSize->14,
  FontWeight->"Normal",
  FontColor->RGBColor[1., 0.5019607843137255, 0.25098039215686274`]],
 StyleBox[".",
  FontFamily->"Arial",
  FontSize->14,
  FontWeight->"Normal",
  FontColor->GrayLevel[0]]
}], "Text",
 CellChangeTimes->{{3.5762346270664907`*^9, 3.576234669233706*^9}, {
   3.5762348722076025`*^9, 3.576234900412715*^9}, {3.5762349509728737`*^9, 
   3.5762349770105624`*^9}, 3.5762350074776993`*^9, 3.5762358401213083`*^9, {
   3.5762390752530456`*^9, 3.576239087031176*^9}, {3.578600211450886*^9, 
   3.5786002128080997`*^9}, {3.5786007360814495`*^9, 3.5786007413387027`*^9}, 
   3.5862067439488993`*^9, 3.5976689840516677`*^9, 3.59766940395113*^9, {
   3.597669495171523*^9, 3.5976695036825943`*^9}, {3.597670757385006*^9, 
   3.5976707583542147`*^9}, 3.5976707953227224`*^9, 3.618565984844884*^9, {
   3.620219203353426*^9, 3.620219205181553*^9}, {3.6202194012225747`*^9, 
   3.6202194605112247`*^9}, {3.6242627719978914`*^9, 3.624262774810344*^9}, {
   3.6242642778818483`*^9, 3.624264300272519*^9}, {3.624264349741317*^9, 
   3.624264366007022*^9}, {3.6242647162159514`*^9, 3.624264795528611*^9}, {
   3.6242648474662156`*^9, 3.624264867153702*^9}, 3.63283258409818*^9, 
   3.6328329982447453`*^9, {3.6330157838458624`*^9, 3.6330157914708657`*^9}, {
   3.6330163833347836`*^9, 3.6330163855535345`*^9}, 3.6333551239066377`*^9, 
   3.6348164204455366`*^9, {3.6515152761815634`*^9, 3.651515276773596*^9}, 
   3.6591283443340163`*^9, 3.659128525822201*^9, 3.6835493595888343`*^9, {
   3.7714491102966413`*^9, 3.771449135577335*^9}, {3.7714491685537024`*^9, 
   3.77144921906479*^9}, {3.7715059605497584`*^9, 3.7715059711698933`*^9}, {
   3.7715060116708865`*^9, 3.771506018999923*^9}, 3.7990654367680955`*^9, {
   3.7997962182287617`*^9, 3.7997962750716467`*^9}, 3.799796341329949*^9, {
   3.7997965668787203`*^9, 3.7997967963684077`*^9}, {3.7997968941001043`*^9, 
   3.7997969053085938`*^9}, {3.799796983778313*^9, 3.7997969858394394`*^9}, {
   3.799797022463257*^9, 3.7997971178086333`*^9}, {3.799797162108329*^9, 
   3.799797400078514*^9}, {3.7997975224283466`*^9, 3.7997975876580634`*^9}, {
   3.799797620978117*^9, 3.7997976862081585`*^9}, {3.799797758641619*^9, 
   3.7997978196781216`*^9}, 3.7997979277180395`*^9, {3.799797966289559*^9, 
   3.7997979785280323`*^9}, 3.799798855198264*^9, {3.799862267462349*^9, 
   3.799862342955838*^9}, {3.7998652865886493`*^9, 3.79986529473901*^9}, {
   3.799865438242605*^9, 3.799865438562242*^9}, {3.7998654984988875`*^9, 
   3.7998655007191944`*^9}, {3.7998655313091736`*^9, 3.799865628189049*^9}, {
   3.7998656886887803`*^9, 3.7998658324287715`*^9}, {3.7998658750688143`*^9, 
   3.7998658860185504`*^9}, {3.7998659694084015`*^9, 3.799866076071842*^9}, {
   3.7998661083020115`*^9, 3.7998661100213985`*^9}, {3.7998661850067234`*^9, 
   3.799866386255662*^9}, {3.7998664175462217`*^9, 3.799866521887387*^9}, {
   3.7998666150277967`*^9, 3.7998666800869474`*^9}, {3.799867005647915*^9, 
   3.7998670129706426`*^9}, {3.7998670521296234`*^9, 3.799867071882533*^9}, {
   3.799867149736371*^9, 3.7998671998356113`*^9}, {3.799871270648039*^9, 
   3.7998712797926474`*^9}, {3.799871309989016*^9, 3.7998713107382755`*^9}, {
   3.799877513769369*^9, 3.7998775165817184`*^9}, {3.7998826325295167`*^9, 
   3.799882674384776*^9}, {3.7998827087545476`*^9, 3.7998827113542957`*^9}, {
   3.799882741804452*^9, 3.7998827444348383`*^9}, {3.799882790674512*^9, 
   3.7998828753248615`*^9}, {3.806007814042875*^9, 3.8060078766927147`*^9}, {
   3.806095557465531*^9, 
   3.8060955765957403`*^9}},ExpressionUUID->"851089b5-ed49-493d-9519-\
99cae7f656d0"],

Cell[TextData[{
 StyleBox["\n\n",
  FontColor->RGBColor[1, 0, 0]],
 StyleBox["Use the data from an input file to calculate expected ages with \
confidence intervals, and related output:",
  FontSize->18,
  FontColor->RGBColor[1, 0, 0]]
}], "Text",
 CellChangeTimes->{{3.5762346270664907`*^9, 3.576234669233706*^9}, {
   3.5762348722076025`*^9, 3.576234900412715*^9}, {3.5762349509728737`*^9, 
   3.5762349770105624`*^9}, 3.5762350074776993`*^9, 3.5762358401213083`*^9, {
   3.5762390752530456`*^9, 3.576239087031176*^9}, {3.578600211450886*^9, 
   3.5786002128080997`*^9}, {3.5786007360814495`*^9, 3.5786007413387027`*^9}, 
   3.5862067439488993`*^9, 3.5976689840516677`*^9, 3.59766940395113*^9, {
   3.597669495171523*^9, 3.5976695036825943`*^9}, {3.597670757385006*^9, 
   3.5976707583542147`*^9}, 3.5976707953227224`*^9, 3.618565984844884*^9, {
   3.620219203353426*^9, 3.620219205181553*^9}, {3.6202194012225747`*^9, 
   3.6202194605112247`*^9}, {3.6242627719978914`*^9, 3.624262774810344*^9}, {
   3.6242642778818483`*^9, 3.624264300272519*^9}, {3.624264349741317*^9, 
   3.624264366007022*^9}, {3.6242647162159514`*^9, 3.624264795528611*^9}, {
   3.6242648474662156`*^9, 3.624264867153702*^9}, 3.63283258409818*^9, 
   3.6328329982447453`*^9, {3.6330157838458624`*^9, 3.6330157914708657`*^9}, {
   3.6330163833347836`*^9, 3.6330163855535345`*^9}, 3.6333551239066377`*^9, 
   3.6348164204455366`*^9, {3.6515152761815634`*^9, 3.651515276773596*^9}, 
   3.6591283443340163`*^9, 3.659128525822201*^9, 3.6835493595888343`*^9, {
   3.7714491102966413`*^9, 3.771449135577335*^9}, {3.7714491685537024`*^9, 
   3.77144921906479*^9}, {3.7715059605497584`*^9, 3.7715059711698933`*^9}, {
   3.7715060116708865`*^9, 3.771506018999923*^9}, 3.7990654367680955`*^9, 
   3.799867216716504*^9},ExpressionUUID->"e3bb7aea-5f29-4ca9-95fb-\
8e794b63cdae"],

Cell[CellGroupData[{

Cell[BoxData[
 RowBox[{
  RowBox[{"(*", " ", 
   RowBox[{
   "The", " ", "input", " ", "file", " ", "is", " ", "imported", " ", "from", 
    " ", "the", " ", "directory", " ", "of", " ", "the", " ", "Mathematica", 
    " ", "notebook"}], " ", "*)"}], "\[IndentingNewLine]", 
  RowBox[{
   RowBox[{
    RowBox[{"SetDirectory", "[", 
     RowBox[{"NotebookDirectory", "[", "]"}], "]"}], ";"}], 
   "\[IndentingNewLine]", 
   RowBox[{"originalData", "=", 
    RowBox[{"Import", "[", "inputFile", "]"}]}], 
   "\[IndentingNewLine]"}]}]], "Input",
 CellChangeTimes->{{3.6263681438231244`*^9, 3.6263681515575533`*^9}, {
   3.626368190745038*^9, 3.6263682547138453`*^9}, 3.63283258409818*^9, 
   3.6328329982447453`*^9, {3.633073064234192*^9, 3.6330730753142076`*^9}, {
   3.6330991465168977`*^9, 3.633099155470075*^9}, 3.6333551239066377`*^9, 
   3.634816420446537*^9, 3.6591198474302363`*^9, {3.681579840312246*^9, 
   3.681579844917925*^9}, {3.683549893979906*^9, 3.683549895541605*^9}, {
   3.7336727920300026`*^9, 3.7336727984220285`*^9}, {3.73367282899292*^9, 
   3.73367285357584*^9}, {3.733688799788005*^9, 3.733688799794506*^9}, {
   3.734354105954157*^9, 3.7343541528316846`*^9}, {3.7344616337025375`*^9, 
   3.7344616508509355`*^9}, {3.7344616847908335`*^9, 
   3.7344616877952127`*^9}, {3.7358202362137947`*^9, 3.735820248452577*^9}, {
   3.735820350985145*^9, 3.7358203533529024`*^9}, {3.750796809973523*^9, 
   3.750796862292201*^9}, {3.7531101129180927`*^9, 3.7531101144227867`*^9}, {
   3.7532271792214384`*^9, 3.753227191352583*^9}, {3.7532272584700255`*^9, 
   3.7532272585547743`*^9}, {3.753228941206778*^9, 3.753228974969431*^9}, {
   3.7532290500826488`*^9, 3.753229124328705*^9}, 3.753229155957084*^9, {
   3.753229204278839*^9, 3.7532292049102097`*^9}, {3.7532292399658785`*^9, 
   3.753229280497456*^9}, {3.757074668233827*^9, 3.757074691012561*^9}, {
   3.7570748982039413`*^9, 3.7570749001235933`*^9}, {3.7570749801222663`*^9, 
   3.7570750424639177`*^9}, {3.7570953282789197`*^9, 
   3.7570953351352434`*^9}, {3.7614843798271933`*^9, 
   3.7614843853574033`*^9}, {3.761484641981099*^9, 3.7614846524182262`*^9}, {
   3.761484751757543*^9, 3.7614848218361397`*^9}, {3.7614849749337063`*^9, 
   3.7614849791005177`*^9}, 3.761504023135618*^9, {3.7615040795844526`*^9, 
   3.7615040832952604`*^9}, {3.7615054226405797`*^9, 3.7615055234380918`*^9}, 
   3.768429769985923*^9, {3.7684300024972367`*^9, 3.768430020406435*^9}, {
   3.770387945869528*^9, 3.770387947225715*^9}, {3.7703895330374355`*^9, 
   3.770389534251093*^9}, {3.7706759082854795`*^9, 3.7706759099210887`*^9}, {
   3.770936634086962*^9, 3.770936635861103*^9}, {3.7714449823595495`*^9, 
   3.771444982380495*^9}, {3.771449256108617*^9, 3.771449303338647*^9}, {
   3.771506022169833*^9, 3.7715060953630557`*^9}, {3.7865654142647424`*^9, 
   3.7865654182670717`*^9}, {3.7959797704745364`*^9, 3.795979775459656*^9}, {
   3.795979846339532*^9, 3.795979857427472*^9}, {3.7959843010671835`*^9, 
   3.7959843048219023`*^9}, {3.7959852489225373`*^9, 
   3.7959852568727036`*^9}, {3.795985965824622*^9, 3.7959859683460364`*^9}, {
   3.7959865210843525`*^9, 3.7959865259446044`*^9}, {3.7959879505565634`*^9, 
   3.79598795301647*^9}, {3.795989124588601*^9, 3.795989131873392*^9}, {
   3.7960374574484625`*^9, 3.7960374638689346`*^9}, {3.7960511982211885`*^9, 
   3.796051239135834*^9}, {3.7960520426145124`*^9, 3.796052046714384*^9}, {
   3.796052163873999*^9, 3.7960521665742655`*^9}, {3.7960522870237985`*^9, 
   3.7960522920136724`*^9}, {3.796052352594738*^9, 3.7960523556136074`*^9}, {
   3.7960524310033894`*^9, 3.7960524338976884`*^9}, {3.796052489873542*^9, 
   3.7960524926183095`*^9}, {3.796066894381365*^9, 3.796066901171664*^9}, {
   3.7960669602054553`*^9, 3.796066962131531*^9}, 3.7960673343416786`*^9, {
   3.7960674038705854`*^9, 3.7960674088252897`*^9}, {3.7960693450069427`*^9, 
   3.796069347486947*^9}, {3.7994411611049757`*^9, 3.799441165114726*^9}, {
   3.7995065669637337`*^9, 3.799506570970627*^9}, {3.799508925828978*^9, 
   3.799508929496647*^9}, {3.7995098980278096`*^9, 3.799509902206785*^9}, {
   3.7995103663570623`*^9, 3.7995103693335733`*^9}, {3.799667966570072*^9, 
   3.799667970378693*^9}, {3.7997965060885887`*^9, 3.799796507408389*^9}},
 CellLabel->"In[8]:=",ExpressionUUID->"991a274c-4b3f-41cf-a1aa-faea5071d5fc"],

Cell[BoxData[
 RowBox[{"{", 
  RowBox[{
   RowBox[{"{", 
    RowBox[{"\<\"Boundary number\"\>", ",", "\<\"Increment (cm)\"\>", 
     ",", "\<\"BoundaRecognizabley type\"\>", ",", "\<\"Probability\"\>"}], 
    "}"}], ",", 
   RowBox[{"{", 
    RowBox[{"0", ",", "0.124`", ",", "\<\"Annual\"\>", ",", "1"}], "}"}], ",", 
   RowBox[{"{", 
    RowBox[{"1", ",", "0.099`", ",", "\<\"Recognizable\"\>", ",", "0.83`"}], 
    "}"}], ",", 
   RowBox[{"{", 
    RowBox[{"2", ",", "0.256`", ",", "\<\"Recognizable\"\>", ",", "0.83`"}], 
    "}"}], ",", 
   RowBox[{"{", 
    RowBox[{"3", ",", "0.129`", ",", "\<\"Recognizable\"\>", ",", "0.83`"}], 
    "}"}], ",", 
   RowBox[{"{", 
    RowBox[{"4", ",", "0.167`", ",", "\<\"Recognizable\"\>", ",", "0.83`"}], 
    "}"}], ",", 
   RowBox[{"{", 
    RowBox[{"5", ",", "0.148`", ",", "\<\"Recognizable\"\>", ",", "0.83`"}], 
    "}"}], ",", 
   RowBox[{"{", 
    RowBox[{"6", ",", "0.22`", ",", "\<\"Recognizable\"\>", ",", "0.83`"}], 
    "}"}], ",", 
   RowBox[{"{", 
    RowBox[{"7", ",", "0.3`", ",", "\<\"Recognizable\"\>", ",", "0.83`"}], 
    "}"}], ",", 
   RowBox[{"{", 
    RowBox[{"8", ",", "0.172`", ",", "\<\"Recognizable\"\>", ",", "0.83`"}], 
    "}"}], ",", 
   RowBox[{"{", 
    RowBox[{"9", ",", "0.143`", ",", "\<\"Recognizable\"\>", ",", "0.83`"}], 
    "}"}], ",", 
   RowBox[{"{", 
    RowBox[{"10", ",", "0.119`", ",", "\<\"Recognizable\"\>", ",", "0.83`"}], 
    "}"}], ",", 
   RowBox[{"{", 
    RowBox[{"11", ",", "0.282`", ",", "\<\"Recognizable\"\>", ",", "0.83`"}], 
    "}"}], ",", 
   RowBox[{"{", 
    RowBox[{"12", ",", "0.092`", ",", "\<\"Recognizable\"\>", ",", "0.83`"}], 
    "}"}], ",", 
   RowBox[{"{", 
    RowBox[{"13", ",", "0.196`", ",", "\<\"Recognizable\"\>", ",", "0.83`"}], 
    "}"}], ",", 
   RowBox[{"{", 
    RowBox[{"14", ",", "0.131`", ",", "\<\"Recognizable\"\>", ",", "0.83`"}], 
    "}"}], ",", 
   RowBox[{"{", 
    RowBox[{"15", ",", "0.179`", ",", "\<\"Recognizable\"\>", ",", "0.83`"}], 
    "}"}], ",", 
   RowBox[{"{", 
    RowBox[{"16", ",", "0.136`", ",", "\<\"Recognizable\"\>", ",", "0.83`"}], 
    "}"}], ",", 
   RowBox[{"{", 
    RowBox[{"17", ",", "0.444`", ",", "\<\"Recognizable\"\>", ",", "0.83`"}], 
    "}"}], ",", 
   RowBox[{"{", 
    RowBox[{"18", ",", "0.034`", ",", "\<\"Recognizable\"\>", ",", "0.83`"}], 
    "}"}], ",", 
   RowBox[{"{", 
    RowBox[{"19", ",", "0.482`", ",", "\<\"Recognizable\"\>", ",", "0.83`"}], 
    "}"}], ",", 
   RowBox[{"{", 
    RowBox[{"20", ",", "0.146`", ",", "\<\"Recognizable\"\>", ",", "0.83`"}], 
    "}"}], ",", 
   RowBox[{"{", 
    RowBox[{"21", ",", "0.458`", ",", "\<\"Recognizable\"\>", ",", "0.83`"}], 
    "}"}], ",", 
   RowBox[{"{", 
    RowBox[{"22", ",", "0.067`", ",", "\<\"Recognizable\"\>", ",", "0.83`"}], 
    "}"}], ",", 
   RowBox[{"{", 
    RowBox[{"23", ",", "0.271`", ",", "\<\"Recognizable\"\>", ",", "0.83`"}], 
    "}"}], ",", 
   RowBox[{"{", 
    RowBox[{"24", ",", "0.217`", ",", "\<\"Recognizable\"\>", ",", "0.83`"}], 
    "}"}], ",", 
   RowBox[{"{", 
    RowBox[{"25", ",", "0.16`", ",", "\<\"Recognizable\"\>", ",", "0.83`"}], 
    "}"}], ",", 
   RowBox[{"{", 
    RowBox[{"26", ",", "0.219`", ",", "\<\"Recognizable\"\>", ",", "0.83`"}], 
    "}"}], ",", 
   RowBox[{"{", 
    RowBox[{"27", ",", "0.173`", ",", "\<\"Recognizable\"\>", ",", "0.83`"}], 
    "}"}], ",", 
   RowBox[{"{", 
    RowBox[{"28", ",", "0.133`", ",", "\<\"Recognizable\"\>", ",", "0.83`"}], 
    "}"}], ",", 
   RowBox[{"{", 
    RowBox[{"29", ",", "0.149`", ",", "\<\"Recognizable\"\>", ",", "0.83`"}], 
    "}"}], ",", 
   RowBox[{"{", 
    RowBox[{"30", ",", "0.213`", ",", "\<\"Recognizable\"\>", ",", "0.83`"}], 
    "}"}], ",", 
   RowBox[{"{", 
    RowBox[{"31", ",", "0.318`", ",", "\<\"Recognizable\"\>", ",", "0.83`"}], 
    "}"}], ",", 
   RowBox[{"{", 
    RowBox[{"32", ",", "0.154`", ",", "\<\"Recognizable\"\>", ",", "0.83`"}], 
    "}"}], ",", 
   RowBox[{"{", 
    RowBox[{"33", ",", "0.194`", ",", "\<\"Recognizable\"\>", ",", "0.83`"}], 
    "}"}], ",", 
   RowBox[{"{", 
    RowBox[{"34", ",", "0.103`", ",", "\<\"Recognizable\"\>", ",", "0.83`"}], 
    "}"}], ",", 
   RowBox[{"{", 
    RowBox[{"35", ",", "0.241`", ",", "\<\"Recognizable\"\>", ",", "0.83`"}], 
    "}"}], ",", 
   RowBox[{"{", 
    RowBox[{"36", ",", "0.33`", ",", "\<\"Recognizable\"\>", ",", "0.83`"}], 
    "}"}], ",", 
   RowBox[{"{", 
    RowBox[{"37", ",", "0.094`", ",", "\<\"Recognizable\"\>", ",", "0.83`"}], 
    "}"}], ",", 
   RowBox[{"{", 
    RowBox[{"38", ",", "0.384`", ",", "\<\"Recognizable\"\>", ",", "0.83`"}], 
    "}"}], ",", 
   RowBox[{"{", 
    RowBox[{"39", ",", "0.111`", ",", "\<\"Recognizable\"\>", ",", "0.83`"}], 
    "}"}], ",", 
   RowBox[{"{", 
    RowBox[{"40", ",", "0.239`", ",", "\<\"Recognizable\"\>", ",", "0.83`"}], 
    "}"}], ",", 
   RowBox[{"{", 
    RowBox[{"41", ",", "0.196`", ",", "\<\"Recognizable\"\>", ",", "0.83`"}], 
    "}"}], ",", 
   RowBox[{"{", 
    RowBox[{"42", ",", "0.267`", ",", "\<\"Recognizable\"\>", ",", "0.83`"}], 
    "}"}], ",", 
   RowBox[{"{", 
    RowBox[{"43", ",", "0.092`", ",", "\<\"Recognizable\"\>", ",", "0.83`"}], 
    "}"}], ",", 
   RowBox[{"{", 
    RowBox[{"44", ",", "0.181`", ",", "\<\"Recognizable\"\>", ",", "0.83`"}], 
    "}"}], ",", 
   RowBox[{"{", 
    RowBox[{"45", ",", "0.115`", ",", "\<\"Recognizable\"\>", ",", "0.83`"}], 
    "}"}], ",", 
   RowBox[{"{", 
    RowBox[{"46", ",", "0.136`", ",", "\<\"Recognizable\"\>", ",", "0.83`"}], 
    "}"}], ",", 
   RowBox[{"{", 
    RowBox[{"47", ",", "0.256`", ",", "\<\"Recognizable\"\>", ",", "0.83`"}], 
    "}"}], ",", 
   RowBox[{"{", 
    RowBox[{"48", ",", "0", ",", "\<\"Recognizable\"\>", ",", "0.83`"}], 
    "}"}]}], "}"}]], "Output",
 CellChangeTimes->{
  3.7714492775597444`*^9, 3.77150357371885*^9, 3.7715090908431034`*^9, 
   3.785605194809866*^9, 3.78562404881472*^9, 3.7865654398249407`*^9, 
   3.7957242967700653`*^9, {3.7959798187044506`*^9, 3.795979863669738*^9}, 
   3.7959799086312327`*^9, 3.7959806429272375`*^9, 3.795981254627958*^9, 
   3.795984221786972*^9, 3.7959843117920074`*^9, {3.7959852579777684`*^9, 
   3.7959852639731894`*^9}, 3.7959859761638203`*^9, 3.7959865344894295`*^9, 
   3.795987977160163*^9, 3.795989138593154*^9, 3.796037473772746*^9, 
   3.7960433682869463`*^9, 3.7960495099149017`*^9, 3.7960512471658955`*^9, 
   3.7960518690648546`*^9, 3.7960520527543945`*^9, 3.7960521723489227`*^9, 
   3.7960522024838343`*^9, 3.79605229689578*^9, 3.7960523603536286`*^9, 
   3.7960524401035137`*^9, {3.796052498579548*^9, 3.796052518423355*^9}, 
   3.7960669297312574`*^9, 3.796066966111251*^9, 3.796067416290153*^9, 
   3.7960693538317995`*^9, 3.7961678359457283`*^9, 3.796251263513178*^9, 
   3.7963215938073463`*^9, 3.7991882811003*^9, 3.7994115725459685`*^9, 
   3.799441112794755*^9, 3.7994411687984943`*^9, 3.7995066065499334`*^9, 
   3.799508937241888*^9, 3.799508982266904*^9, 3.7995099086692777`*^9, 
   3.7995103739770937`*^9, 3.7996679780254173`*^9, 3.79967542011042*^9, 
   3.799676746994377*^9, 3.7998611962383685`*^9, 3.799861231148426*^9, 
   3.7998612746535015`*^9, 3.7998613174985275`*^9, 3.7998669831094737`*^9, 
   3.799876546514367*^9, 3.7998775948661585`*^9, 3.7998789879587255`*^9, 
   3.7998791274785614`*^9, 3.7998831472066107`*^9, 3.8060078885027547`*^9},
 CellLabel->"Out[9]=",ExpressionUUID->"48d644b1-27d2-46ac-a155-3a036a5d5d9c"]
}, Open  ]],

Cell[BoxData[
 RowBox[{"\[IndentingNewLine]", 
  RowBox[{
   RowBox[{
    RowBox[{"data", "=", 
     RowBox[{
      StyleBox["SortBy",
       FontColor->GrayLevel[0]], 
      StyleBox["[",
       FontColor->GrayLevel[0]], 
      RowBox[{
       RowBox[{"Drop", "[", 
        RowBox[{"originalData", ",", "1"}], "]"}], ",", "First"}], "]"}]}], 
    ";"}], "\n", 
   RowBox[{
    RowBox[{"probabilities", "=", 
     RowBox[{
      RowBox[{"Transpose", "[", "data", "]"}], "[", 
      RowBox[{"[", "4", "]"}], "]"}]}], ";"}]}]}]], "Input",
 CellChangeTimes->{3.7714492624565396`*^9},
 CellLabel->"In[10]:=",ExpressionUUID->"8a08eccb-3dc1-4c1d-afde-dce91f3f7de4"],

Cell[BoxData[
 RowBox[{"\[IndentingNewLine]", 
  RowBox[{"(*", " ", 
   RowBox[{"Following", ",", " ", 
    RowBox[{
    "equation", " ", "1", " ", "is", " ", "implemented", " ", "in", " ", "a", 
     " ", "shorter", " ", "way", " ", "for", " ", "sequential", " ", 
     "calculation", " ", "for", " ", "all", " ", "tree", " ", 
     "boundaries"}]}], " ", "*)"}], "\[IndentingNewLine]", 
  RowBox[{
   RowBox[{
    RowBox[{"calculatedProbsPerAge0", "=", 
     RowBox[{"{", 
      RowBox[{
       RowBox[{"{", 
        RowBox[{"-", "1."}], "}"}], ",", 
       RowBox[{"{", "1", "}"}]}], "}"}]}], ";"}], " ", 
   RowBox[{"(*", " ", 
    RowBox[{"Age", ",", " ", "probability"}], " ", "*)"}], 
   "\[IndentingNewLine]", 
   RowBox[{
    RowBox[{"calculatedProbsPerAge", "=", "calculatedProbsPerAge0"}], ";"}], 
   "\[IndentingNewLine]", "\[IndentingNewLine]", 
   RowBox[{
    RowBox[{"ageResults", "=", "\[IndentingNewLine]", 
     RowBox[{"Table", "[", "\[IndentingNewLine]", 
      RowBox[{
       RowBox[{
        RowBox[{"If", "[", 
         RowBox[{
          RowBox[{
           RowBox[{"probabilities", "[", 
            RowBox[{"[", "i", "]"}], "]"}], "\[NotEqual]", "1"}], ",", 
          "\[IndentingNewLine]", 
          RowBox[{
           RowBox[{"newAges", "=", 
            RowBox[{"Append", "[", 
             RowBox[{
              RowBox[{"calculatedProbsPerAge", "[", 
               RowBox[{"[", "1", "]"}], "]"}], ",", 
              RowBox[{
               RowBox[{"calculatedProbsPerAge", "[", 
                RowBox[{"[", 
                 RowBox[{"1", ",", 
                  RowBox[{"-", "1"}]}], "]"}], "]"}], "+", "1"}]}], "]"}]}], 
           ";", 
           RowBox[{"newcalculatedProbs", "=", 
            RowBox[{
             RowBox[{"Append", "[", 
              RowBox[{
               RowBox[{
                RowBox[{"calculatedProbsPerAge", "[", 
                 RowBox[{"[", "2", "]"}], "]"}], "*", 
                RowBox[{"(", 
                 RowBox[{"1", "-", 
                  RowBox[{"probabilities", "[", 
                   RowBox[{"[", "i", "]"}], "]"}]}], ")"}]}], ",", "0"}], 
              "]"}], "+", 
             RowBox[{"Prepend", "[", 
              RowBox[{
               RowBox[{
                RowBox[{"calculatedProbsPerAge", "[", 
                 RowBox[{"[", "2", "]"}], "]"}], "*", 
                RowBox[{"probabilities", "[", 
                 RowBox[{"[", "i", "]"}], "]"}]}], ",", "0"}], "]"}]}]}]}], 
          ",", "\[IndentingNewLine]", 
          RowBox[{
           RowBox[{"newAges", "=", 
            RowBox[{
             RowBox[{"calculatedProbsPerAge", "[", 
              RowBox[{"[", "1", "]"}], "]"}], "+", "1"}]}], ";", 
           "\[IndentingNewLine]", 
           RowBox[{"newcalculatedProbs", "=", 
            RowBox[{"calculatedProbsPerAge", "[", 
             RowBox[{"[", "2", "]"}], "]"}]}]}]}], "]"}], ";", 
        "\[IndentingNewLine]", "\[IndentingNewLine]", 
        RowBox[{"calculatedProbsPerAge", "=", 
         RowBox[{"{", 
          RowBox[{"newAges", ",", "newcalculatedProbs"}], "}"}]}]}], ",", 
       "\[IndentingNewLine]", 
       RowBox[{"{", 
        RowBox[{"i", ",", "1", ",", 
         RowBox[{"Length", "[", "data", "]"}]}], "}"}]}], "]"}]}], 
    ";"}]}]}]], "Input",
 CellChangeTimes->{{3.6263681438231244`*^9, 3.6263681515575533`*^9}, {
   3.626368190745038*^9, 3.6263682547138453`*^9}, 3.63283258409818*^9, 
   3.6328329982447453`*^9, {3.633073064234192*^9, 3.6330730753142076`*^9}, {
   3.6330991465168977`*^9, 3.633099155470075*^9}, 3.6333551239066377`*^9, 
   3.634816420446537*^9, 3.6591198474302363`*^9, {3.681579840312246*^9, 
   3.681579844917925*^9}, {3.683549893979906*^9, 3.683549895541605*^9}, {
   3.7336727920300026`*^9, 3.7336727984220285`*^9}, {3.73367282899292*^9, 
   3.73367285357584*^9}, {3.733688799788005*^9, 3.733688799794506*^9}, {
   3.734354105954157*^9, 3.7343541528316846`*^9}, {3.7344616337025375`*^9, 
   3.7344616508509355`*^9}, {3.7344616847908335`*^9, 
   3.7344616877952127`*^9}, {3.7358202362137947`*^9, 3.735820248452577*^9}, {
   3.735820350985145*^9, 3.7358203533529024`*^9}, {3.750796809973523*^9, 
   3.750796862292201*^9}, {3.7531101129180927`*^9, 3.7531101144227867`*^9}, {
   3.7532271792214384`*^9, 3.753227191352583*^9}, {3.7532272584700255`*^9, 
   3.7532272585547743`*^9}, {3.753228941206778*^9, 3.753228974969431*^9}, {
   3.7532290500826488`*^9, 3.753229124328705*^9}, 3.753229155957084*^9, {
   3.753229204278839*^9, 3.7532292049102097`*^9}, {3.7532292399658785`*^9, 
   3.753229280497456*^9}, {3.757074668233827*^9, 3.757074691012561*^9}, {
   3.7570748982039413`*^9, 3.7570749001235933`*^9}, {3.7570749801222663`*^9, 
   3.7570750424639177`*^9}, {3.7570953282789197`*^9, 
   3.7570953351352434`*^9}, {3.7614843798271933`*^9, 
   3.7614843853574033`*^9}, {3.761484641981099*^9, 3.7614846524182262`*^9}, 
   3.761484751757543*^9, {3.7614848028049974`*^9, 3.7614848067963495`*^9}, 
   3.761484855719511*^9, {3.761492396268977*^9, 3.7614923962988987`*^9}, {
   3.7614924385227556`*^9, 3.7614924385536737`*^9}, {3.761492503287404*^9, 
   3.7614925032943897`*^9}, {3.761492540616599*^9, 3.761492540646029*^9}, {
   3.7615015102735424`*^9, 3.7615016149540453`*^9}, 3.7615042587247334`*^9, {
   3.761505537247476*^9, 3.761505545294142*^9}, 3.768430425184805*^9, 
   3.7684307855045843`*^9, {3.770378441421155*^9, 3.7703784414660354`*^9}, 
   3.770378548577962*^9, {3.771509025262823*^9, 3.771509051004695*^9}, {
   3.7959800371752105`*^9, 3.7959800464797583`*^9}},
 CellLabel->"In[12]:=",ExpressionUUID->"80acc920-2741-46f0-b1c6-490884d061bd"],

Cell[BoxData[
 RowBox[{"\[IndentingNewLine]", 
  RowBox[{
   RowBox[{"ageRanges", "=", "\[IndentingNewLine]", 
    RowBox[{"Table", "[", "\[IndentingNewLine]", 
     RowBox[{
      RowBox[{"MinMax", "[", 
       RowBox[{"ageResults", "[", 
        RowBox[{"[", 
         RowBox[{"i", ",", "1"}], "]"}], "]"}], "]"}], ",", 
      "\[IndentingNewLine]", 
      RowBox[{"{", 
       RowBox[{"i", ",", "1", ",", 
        RowBox[{"Length", "[", "ageResults", "]"}]}], "}"}]}], "]"}]}], 
   ";"}]}]], "Input",
 CellChangeTimes->{{3.6263681438231244`*^9, 3.6263681515575533`*^9}, {
   3.626368190745038*^9, 3.6263682547138453`*^9}, 3.63283258409818*^9, 
   3.6328329982447453`*^9, {3.633073064234192*^9, 3.6330730753142076`*^9}, {
   3.6330991465168977`*^9, 3.633099155470075*^9}, 3.6333551239066377`*^9, 
   3.634816420446537*^9, 3.6591198474302363`*^9, {3.681579840312246*^9, 
   3.681579844917925*^9}, {3.683549893979906*^9, 3.683549895541605*^9}, {
   3.7336727920300026`*^9, 3.7336727984220285`*^9}, {3.73367282899292*^9, 
   3.73367285357584*^9}, {3.733688799788005*^9, 3.733688799794506*^9}, {
   3.734354105954157*^9, 3.7343541528316846`*^9}, {3.7344616337025375`*^9, 
   3.7344616508509355`*^9}, {3.7344616847908335`*^9, 
   3.7344616877952127`*^9}, {3.7358202362137947`*^9, 3.735820248452577*^9}, {
   3.735820350985145*^9, 3.7358203533529024`*^9}, {3.750796809973523*^9, 
   3.750796862292201*^9}, {3.7531101129180927`*^9, 3.7531101144227867`*^9}, {
   3.7532271792214384`*^9, 3.753227191352583*^9}, {3.7532272584700255`*^9, 
   3.7532272585547743`*^9}, {3.753228941206778*^9, 3.753228974969431*^9}, {
   3.7532290500826488`*^9, 3.753229124328705*^9}, 3.753229155957084*^9, {
   3.753229204278839*^9, 3.7532292049102097`*^9}, {3.7532292399658785`*^9, 
   3.753229280497456*^9}, {3.757074668233827*^9, 3.757074691012561*^9}, {
   3.7570748982039413`*^9, 3.7570749001235933`*^9}, {3.7570749801222663`*^9, 
   3.7570750424639177`*^9}, {3.7570953282789197`*^9, 
   3.7570953351352434`*^9}, {3.7614843798271933`*^9, 
   3.7614843853574033`*^9}, {3.761484641981099*^9, 3.7614846524182262`*^9}, 
   3.761484751757543*^9, {3.7614848028049974`*^9, 3.7614848067963495`*^9}, 
   3.761484855719511*^9, {3.761492396268977*^9, 3.7614923962988987`*^9}, {
   3.7614924385227556`*^9, 3.7614924385536737`*^9}, {3.761492503287404*^9, 
   3.7614925032943897`*^9}, {3.761492540616599*^9, 3.761492540646029*^9}, {
   3.7615015102735424`*^9, 3.7615016149540453`*^9}, 3.7615042587247334`*^9, 
   3.761504294666402*^9, {3.7615043570989146`*^9, 3.76150436099102*^9}, {
   3.768430051905053*^9, 3.768430058129983*^9}, 3.7684306112802467`*^9, 
   3.7684307916803865`*^9, {3.7715090527243223`*^9, 3.7715090536788473`*^9}, {
   3.795980050690159*^9, 3.7959800549147463`*^9}},
 CellLabel->"In[15]:=",ExpressionUUID->"986676ba-edbe-42af-817d-ae5f08a38522"],

Cell[BoxData[
 RowBox[{"\[IndentingNewLine]", 
  RowBox[{
   RowBox[{"expectedAges", "=", "\[IndentingNewLine]", 
    RowBox[{"Table", "[", "\[IndentingNewLine]", 
     RowBox[{
      RowBox[{"Total", "[", 
       RowBox[{
        RowBox[{"ageResults", "[", 
         RowBox[{"[", 
          RowBox[{"i", ",", "1"}], "]"}], "]"}], "*", 
        RowBox[{"ageResults", "[", 
         RowBox[{"[", 
          RowBox[{"i", ",", "2"}], "]"}], "]"}]}], "]"}], ",", 
      "\[IndentingNewLine]", 
      RowBox[{"{", 
       RowBox[{"i", ",", "1", ",", 
        RowBox[{"Length", "[", "ageResults", "]"}]}], "}"}]}], "]"}]}], 
   ";"}]}]], "Input",
 CellChangeTimes->{{3.6263681438231244`*^9, 3.6263681515575533`*^9}, {
   3.626368190745038*^9, 3.6263682547138453`*^9}, 3.63283258409818*^9, 
   3.6328329982447453`*^9, {3.633073064234192*^9, 3.6330730753142076`*^9}, {
   3.6330991465168977`*^9, 3.633099155470075*^9}, 3.6333551239066377`*^9, 
   3.634816420446537*^9, 3.6591198474302363`*^9, {3.681579840312246*^9, 
   3.681579844917925*^9}, {3.683549893979906*^9, 3.683549895541605*^9}, {
   3.7336727920300026`*^9, 3.7336727984220285`*^9}, {3.73367282899292*^9, 
   3.73367285357584*^9}, {3.733688799788005*^9, 3.733688799794506*^9}, {
   3.734354105954157*^9, 3.7343541528316846`*^9}, {3.7344616337025375`*^9, 
   3.7344616508509355`*^9}, {3.7344616847908335`*^9, 
   3.7344616877952127`*^9}, {3.7358202362137947`*^9, 3.735820248452577*^9}, {
   3.735820350985145*^9, 3.7358203533529024`*^9}, {3.750796809973523*^9, 
   3.750796862292201*^9}, {3.7531101129180927`*^9, 3.7531101144227867`*^9}, {
   3.7532271792214384`*^9, 3.753227191352583*^9}, {3.7532272584700255`*^9, 
   3.7532272585547743`*^9}, {3.753228941206778*^9, 3.753228974969431*^9}, {
   3.7532290500826488`*^9, 3.753229124328705*^9}, 3.753229155957084*^9, {
   3.753229204278839*^9, 3.7532292049102097`*^9}, {3.7532292399658785`*^9, 
   3.753229280497456*^9}, {3.757074668233827*^9, 3.757074691012561*^9}, {
   3.7570748982039413`*^9, 3.7570749001235933`*^9}, {3.7570749801222663`*^9, 
   3.7570750424639177`*^9}, {3.7570953282789197`*^9, 
   3.7570953351352434`*^9}, {3.7614843798271933`*^9, 
   3.7614843853574033`*^9}, {3.761484641981099*^9, 3.7614846524182262`*^9}, 
   3.761484751757543*^9, {3.7614848028049974`*^9, 3.7614848067963495`*^9}, 
   3.761484855719511*^9, {3.761492396268977*^9, 3.7614923962988987`*^9}, {
   3.7614924385227556`*^9, 3.7614924385536737`*^9}, {3.761492503287404*^9, 
   3.7614925032943897`*^9}, {3.761492540616599*^9, 3.761492540646029*^9}, {
   3.7615015102735424`*^9, 3.7615016149540453`*^9}, 3.7615042587247334`*^9, 
   3.761504294666402*^9, {3.7615043570989146`*^9, 3.761504370478533*^9}, {
   3.7684300636327095`*^9, 3.768430072689617*^9}, 3.768430465457486*^9, 
   3.7684307962274384`*^9, {3.77150905438101*^9, 3.7715090563471146`*^9}, {
   3.7959800670149913`*^9, 3.795980071719696*^9}},
 CellLabel->"In[16]:=",ExpressionUUID->"1c1c2fa3-0cf9-4519-8c92-7e87fbc23d5b"],

Cell[BoxData[
 RowBox[{"\[IndentingNewLine]", 
  RowBox[{
   RowBox[{
    RowBox[{"variancesN", "=", "\[IndentingNewLine]", 
     RowBox[{"Table", "[", "\[IndentingNewLine]", 
      RowBox[{
       RowBox[{"{", 
        RowBox[{
         RowBox[{
          RowBox[{"Total", "[", 
           RowBox[{
            RowBox[{
             RowBox[{"ageResults", "[", 
              RowBox[{"[", 
               RowBox[{"i", ",", "1"}], "]"}], "]"}], "^", "2"}], "*", 
            RowBox[{"ageResults", "[", 
             RowBox[{"[", 
              RowBox[{"i", ",", "2"}], "]"}], "]"}]}], "]"}], "-", 
          RowBox[{
           RowBox[{"expectedAges", "[", 
            RowBox[{"[", "i", "]"}], "]"}], "^", "2"}]}], ",", 
         RowBox[{"Length", "[", 
          RowBox[{"ageResults", "[", 
           RowBox[{"[", 
            RowBox[{"i", ",", "1"}], "]"}], "]"}], "]"}]}], "}"}], ",", 
       "\[IndentingNewLine]", 
       RowBox[{"{", 
        RowBox[{"i", ",", "1", ",", 
         RowBox[{"Length", "[", "ageResults", "]"}]}], "}"}]}], "]"}]}], 
    ";"}], "\[IndentingNewLine]", "\n", 
   RowBox[{
    RowBox[{"standardDeviations", "=", 
     RowBox[{"Round", "[", 
      RowBox[{
       RowBox[{"Sqrt", "[", 
        RowBox[{
         RowBox[{"Transpose", "[", "variancesN", "]"}], "[", 
         RowBox[{"[", "1", "]"}], "]"}], "]"}], ",", 
       StyleBox["0.001",
        FontColor->RGBColor[1, 0, 0]]}], "]"}]}], ";"}]}]}]], "Input",
 CellChangeTimes->{{3.6263681438231244`*^9, 3.6263681515575533`*^9}, {
   3.626368190745038*^9, 3.6263682547138453`*^9}, 3.63283258409818*^9, 
   3.6328329982447453`*^9, {3.633073064234192*^9, 3.6330730753142076`*^9}, {
   3.6330991465168977`*^9, 3.633099155470075*^9}, 3.6333551239066377`*^9, 
   3.634816420446537*^9, 3.6591198474302363`*^9, {3.681579840312246*^9, 
   3.681579844917925*^9}, {3.683549893979906*^9, 3.683549895541605*^9}, {
   3.7336727920300026`*^9, 3.7336727984220285`*^9}, {3.73367282899292*^9, 
   3.73367285357584*^9}, {3.733688799788005*^9, 3.733688799794506*^9}, {
   3.734354105954157*^9, 3.7343541528316846`*^9}, {3.7344616337025375`*^9, 
   3.7344616508509355`*^9}, {3.7344616847908335`*^9, 
   3.7344616877952127`*^9}, {3.7358202362137947`*^9, 3.735820248452577*^9}, {
   3.735820350985145*^9, 3.7358203533529024`*^9}, {3.750796809973523*^9, 
   3.750796862292201*^9}, {3.7531101129180927`*^9, 3.7531101144227867`*^9}, {
   3.7532271792214384`*^9, 3.753227191352583*^9}, {3.7532272584700255`*^9, 
   3.7532272585547743`*^9}, {3.753228941206778*^9, 3.753228974969431*^9}, {
   3.7532290500826488`*^9, 3.753229124328705*^9}, 3.753229155957084*^9, {
   3.753229204278839*^9, 3.7532292049102097`*^9}, {3.7532292399658785`*^9, 
   3.753229280497456*^9}, {3.757074668233827*^9, 3.757074691012561*^9}, {
   3.7570748982039413`*^9, 3.7570749001235933`*^9}, {3.7570749801222663`*^9, 
   3.7570750424639177`*^9}, {3.7570953282789197`*^9, 
   3.7570953351352434`*^9}, {3.7614843798271933`*^9, 
   3.7614843853574033`*^9}, {3.761484641981099*^9, 3.7614846524182262`*^9}, 
   3.761484751757543*^9, {3.7614848028049974`*^9, 3.7614848067963495`*^9}, 
   3.761484855719511*^9, {3.761492396268977*^9, 3.7614923962988987`*^9}, {
   3.7614924385227556`*^9, 3.7614924385536737`*^9}, {3.761492503287404*^9, 
   3.7614925032943897`*^9}, {3.761492540616599*^9, 3.761492540646029*^9}, {
   3.7615015102735424`*^9, 3.7615016149540453`*^9}, 3.7615042587247334`*^9, 
   3.761504294666402*^9, {3.7615043570989146`*^9, 3.7615043718226666`*^9}, {
   3.7684299739850583`*^9, 3.7684299799223857`*^9}, 3.768430392496999*^9, {
   3.7699811848181653`*^9, 3.769981190831402*^9}, 3.769981226432456*^9, {
   3.7715090570644083`*^9, 3.7715090588053093`*^9}, 3.7959806676370497`*^9},
 CellLabel->"In[17]:=",ExpressionUUID->"11b1d7af-3069-4b1d-9fea-ecd9fb7a07be"],

Cell[BoxData[
 RowBox[{"\[IndentingNewLine]", 
  RowBox[{
   RowBox[{
    RowBox[{"confIntervals", "=", "\[IndentingNewLine]", 
     RowBox[{"Prepend", "[", "\[IndentingNewLine]", 
      RowBox[{
       RowBox[{"Table", "[", "\[IndentingNewLine]", 
        RowBox[{
         RowBox[{
          RowBox[{"input", "=", 
           RowBox[{"ageResults", "[", 
            RowBox[{"[", "i", "]"}], "]"}]}], ";", "\[IndentingNewLine]", 
          "\[IndentingNewLine]", 
          RowBox[{"inversePLCDF", "=", 
           RowBox[{"Interpolation", "[", "\[IndentingNewLine]", 
            RowBox[{
             RowBox[{"Transpose", "[", 
              RowBox[{"{", 
               RowBox[{
                RowBox[{"Accumulate", "[", 
                 RowBox[{"Rationalize", "[", 
                  RowBox[{
                   RowBox[{"input", "[", 
                    RowBox[{"[", "2", "]"}], "]"}], ",", 
                   StyleBox[
                    RowBox[{"10", "^", 
                    RowBox[{"-", "500"}]}],
                    FontColor->RGBColor[1, 0, 0]]}], "]"}], "]"}], ",", 
                RowBox[{"input", "[", 
                 RowBox[{"[", "1", "]"}], "]"}]}], "}"}], "]"}], ",", 
             RowBox[{"InterpolationOrder", "\[Rule]", "1"}]}], "]"}]}], ";", 
          "\[IndentingNewLine]", "\[IndentingNewLine]", 
          RowBox[{"{", 
           RowBox[{
            RowBox[{"If", "[", 
             RowBox[{
              RowBox[{
               RowBox[{"inversePLCDF", "[", 
                RowBox[{"[", 
                 RowBox[{"1", ",", "1", ",", "1"}], "]"}], "]"}], "<", 
               "0.025"}], ",", 
              RowBox[{"inversePLCDF", "[", 
               StyleBox["0.025",
                FontColor->RGBColor[1, 0, 0]], "]"}], ",", 
              RowBox[{"input", "[", 
               RowBox[{"[", 
                RowBox[{"1", ",", "1"}], "]"}], "]"}]}], "]"}], ",", 
            "\[IndentingNewLine]", 
            RowBox[{"inversePLCDF", "[", 
             StyleBox["0.975",
              FontColor->RGBColor[1, 0, 0]], "]"}]}], "}"}]}], ",", 
         "\[IndentingNewLine]", 
         RowBox[{"{", 
          RowBox[{"i", ",", "2", ",", 
           RowBox[{"Length", "[", "data", "]"}]}], "}"}]}], "]"}], ",", 
       RowBox[{"{", 
        RowBox[{"0", ",", "0"}], "}"}]}], "]"}]}], ";"}], 
   "\[IndentingNewLine]"}]}]], "Input",
 CellChangeTimes->{{3.6263681438231244`*^9, 3.6263681515575533`*^9}, {
   3.626368190745038*^9, 3.6263682547138453`*^9}, 3.63283258409818*^9, 
   3.6328329982447453`*^9, {3.633073064234192*^9, 3.6330730753142076`*^9}, {
   3.6330991465168977`*^9, 3.633099155470075*^9}, 3.6333551239066377`*^9, 
   3.634816420446537*^9, 3.6591198474302363`*^9, {3.681579840312246*^9, 
   3.681579844917925*^9}, {3.683549893979906*^9, 3.683549895541605*^9}, {
   3.7336727920300026`*^9, 3.7336727984220285`*^9}, {3.73367282899292*^9, 
   3.73367285357584*^9}, {3.733688799788005*^9, 3.733688799794506*^9}, {
   3.734354105954157*^9, 3.7343541528316846`*^9}, {3.7344616337025375`*^9, 
   3.7344616508509355`*^9}, {3.7344616847908335`*^9, 
   3.7344616877952127`*^9}, {3.7358202362137947`*^9, 3.735820248452577*^9}, {
   3.735820350985145*^9, 3.7358203533529024`*^9}, {3.750796809973523*^9, 
   3.750796862292201*^9}, {3.7531101129180927`*^9, 3.7531101144227867`*^9}, {
   3.7532271792214384`*^9, 3.753227191352583*^9}, {3.7532272584700255`*^9, 
   3.7532272585547743`*^9}, {3.753228941206778*^9, 3.753228974969431*^9}, {
   3.7532290500826488`*^9, 3.753229124328705*^9}, 3.753229155957084*^9, {
   3.753229204278839*^9, 3.7532292049102097`*^9}, {3.7532292399658785`*^9, 
   3.753229280497456*^9}, {3.757074668233827*^9, 3.757074691012561*^9}, {
   3.7570748982039413`*^9, 3.7570749001235933`*^9}, {3.7570749801222663`*^9, 
   3.7570750424639177`*^9}, {3.7570953282789197`*^9, 
   3.7570953351352434`*^9}, {3.7614843798271933`*^9, 
   3.7614843853574033`*^9}, {3.761484641981099*^9, 3.7614846524182262`*^9}, 
   3.761484751757543*^9, {3.7614848028049974`*^9, 3.7614848067963495`*^9}, 
   3.761484855719511*^9, {3.761492396268977*^9, 3.7614923962988987`*^9}, {
   3.7614924385227556`*^9, 3.7614924385536737`*^9}, {3.761492503287404*^9, 
   3.7614925032943897`*^9}, {3.761492540616599*^9, 3.761492540646029*^9}, {
   3.7615015102735424`*^9, 3.7615016149540453`*^9}, 3.7615042587247334`*^9, 
   3.761504294666402*^9, {3.768429987281307*^9, 3.7684299971705027`*^9}, {
   3.768431640480958*^9, 3.768431646479991*^9}, {3.7684316820018272`*^9, 
   3.768431690021988*^9}, {3.7684318580834603`*^9, 3.768431859456586*^9}, {
   3.769980579400144*^9, 3.7699805799242797`*^9}, {3.770675961239285*^9, 
   3.770675965169879*^9}, 3.7715090594849944`*^9, {3.7959800803398085`*^9, 
   3.795980083909812*^9}, {3.795989296868641*^9, 3.795989298288554*^9}},
 CellLabel->"In[19]:=",ExpressionUUID->"98542ae5-d943-4ae7-a5f8-af19fb424d66"],

Cell[BoxData[
 RowBox[{"\[IndentingNewLine]", 
  RowBox[{
   RowBox[{
    RowBox[{"boundaryNumber", "=", 
     RowBox[{
      RowBox[{"Transpose", "[", "data", "]"}], "[", 
      RowBox[{"[", "1", "]"}], "]"}]}], ";"}], "\[IndentingNewLine]", 
   RowBox[{
    RowBox[{"radiuses", "=", 
     RowBox[{"Accumulate", "[", 
      RowBox[{"Prepend", "[", 
       RowBox[{
        RowBox[{"Drop", "[", 
         RowBox[{
          RowBox[{
           RowBox[{"Transpose", "[", "data", "]"}], "[", 
           RowBox[{"[", "2", "]"}], "]"}], ",", 
          RowBox[{"-", "1"}]}], "]"}], ",", "0"}], "]"}], "]"}]}], 
    ";"}]}]}]], "Input",
 CellChangeTimes->{{3.6263681438231244`*^9, 3.6263681515575533`*^9}, {
   3.626368190745038*^9, 3.6263682547138453`*^9}, 3.63283258409818*^9, 
   3.6328329982447453`*^9, {3.633073064234192*^9, 3.6330730753142076`*^9}, {
   3.6330991465168977`*^9, 3.633099155470075*^9}, 3.6333551239066377`*^9, 
   3.634816420446537*^9, 3.6591198474302363`*^9, {3.681579840312246*^9, 
   3.681579844917925*^9}, {3.683549893979906*^9, 3.683549895541605*^9}, {
   3.7336727920300026`*^9, 3.7336727984220285`*^9}, {3.73367282899292*^9, 
   3.73367285357584*^9}, {3.733688799788005*^9, 3.733688799794506*^9}, {
   3.734354105954157*^9, 3.7343541528316846`*^9}, {3.7344616337025375`*^9, 
   3.7344616508509355`*^9}, {3.7344616847908335`*^9, 
   3.7344616877952127`*^9}, {3.7358202362137947`*^9, 3.735820248452577*^9}, {
   3.735820350985145*^9, 3.7358203533529024`*^9}, {3.750796809973523*^9, 
   3.750796862292201*^9}, {3.7531101129180927`*^9, 3.7531101144227867`*^9}, {
   3.7532271792214384`*^9, 3.753227191352583*^9}, {3.7532272584700255`*^9, 
   3.7532272585547743`*^9}, {3.753228941206778*^9, 3.753228974969431*^9}, {
   3.7532290500826488`*^9, 3.753229124328705*^9}, 3.753229155957084*^9, {
   3.753229204278839*^9, 3.7532292049102097`*^9}, {3.7532292399658785`*^9, 
   3.753229280497456*^9}, {3.757074668233827*^9, 3.757074691012561*^9}, {
   3.7570748982039413`*^9, 3.7570749001235933`*^9}, {3.7570749801222663`*^9, 
   3.7570750424639177`*^9}, {3.7570953282789197`*^9, 
   3.7570953351352434`*^9}, {3.7614843798271933`*^9, 
   3.7614843853574033`*^9}, {3.761484641981099*^9, 3.7614846524182262`*^9}, 
   3.761484751757543*^9, {3.7614848028049974`*^9, 3.7614848067963495`*^9}, 
   3.761484855719511*^9, {3.761492396268977*^9, 3.7614923962988987`*^9}, {
   3.7614924385227556`*^9, 3.7614924385536737`*^9}, {3.761492503287404*^9, 
   3.7614925032943897`*^9}, {3.761492540616599*^9, 3.761492540646029*^9}, {
   3.7615015102735424`*^9, 3.7615016149540453`*^9}, 3.7615042587247334`*^9, {
   3.761504294666402*^9, 3.7615043175191045`*^9}, {3.7704164938789897`*^9, 
   3.7704164985950775`*^9}, 3.7709371304866686`*^9, {3.7709371849034233`*^9, 
   3.770937199718481*^9}, {3.7709372918463354`*^9, 3.770937305107733*^9}},
 CellLabel->"In[20]:=",ExpressionUUID->"9d22df76-adf5-4898-b54c-7b87ac684ba4"],

Cell[BoxData["\[IndentingNewLine]"], "Input",
 CellChangeTimes->{3.7960432099150066`*^9},
 CellLabel->"In[22]:=",ExpressionUUID->"8f6fb0cc-55b4-4144-aebb-05d8bd6a75d0"],

Cell[BoxData[
 RowBox[{"\[IndentingNewLine]", 
  RowBox[{"(*", " ", 
   RowBox[{
   "Calculate", " ", "the", " ", "characteristics", " ", "of", " ", 
    "confidence", " ", "intervals", " ", "for", " ", "ages"}], " ", "*)"}], 
  "\[IndentingNewLine]", 
  RowBox[{
   RowBox[{
    RowBox[{"meanConfIntervalBelow", "=", 
     RowBox[{"Mean", "[", 
      RowBox[{
       RowBox[{"Drop", "[", 
        RowBox[{"expectedAges", ",", "1"}], "]"}], "-", 
       RowBox[{
        RowBox[{"Transpose", "[", 
         RowBox[{"Drop", "[", 
          RowBox[{"confIntervals", ",", "1"}], "]"}], "]"}], "[", 
        RowBox[{"[", "1", "]"}], "]"}]}], "]"}]}], ";"}], 
   "\[IndentingNewLine]", "\[IndentingNewLine]", 
   RowBox[{
    RowBox[{"meanConfIntervalAbove", "=", "\[IndentingNewLine]", 
     RowBox[{"Mean", "[", 
      RowBox[{
       RowBox[{
        RowBox[{"Transpose", "[", 
         RowBox[{"Drop", "[", 
          RowBox[{"confIntervals", ",", "1"}], "]"}], "]"}], "[", 
        RowBox[{"[", "2", "]"}], "]"}], "-", 
       RowBox[{"Drop", "[", 
        RowBox[{"expectedAges", ",", "1"}], "]"}]}], "]"}]}], ";"}], "\n", 
   "\n", 
   RowBox[{
    RowBox[{"meanConfIntervalWidth", "=", 
     RowBox[{"meanConfIntervalBelow", "+", "meanConfIntervalAbove"}]}], ";"}],
    "\[IndentingNewLine]", "\[IndentingNewLine]", 
   RowBox[{
    RowBox[{"ratioBelowAbove", "=", 
     RowBox[{"meanConfIntervalBelow", "/", "meanConfIntervalAbove"}]}], ";"}],
    "\[IndentingNewLine]", "\[IndentingNewLine]", 
   RowBox[{
    RowBox[{"meanConfIntervalIncrementPerBoundary", "=", 
     RowBox[{
      RowBox[{"(", 
       RowBox[{
        RowBox[{
         RowBox[{"confIntervals", "[", 
          RowBox[{"[", 
           RowBox[{"-", "1"}], "]"}], "]"}], "[", 
         RowBox[{"[", "2", "]"}], "]"}], "-", 
        RowBox[{
         RowBox[{"confIntervals", "[", 
          RowBox[{"[", 
           RowBox[{"-", "1"}], "]"}], "]"}], "[", 
         RowBox[{"[", "1", "]"}], "]"}]}], ")"}], "/", 
      RowBox[{"(", 
       RowBox[{
        RowBox[{"Length", "[", "data", "]"}], "-", "1"}], ")"}]}]}], 
    ";"}]}]}]], "Input",
 CellChangeTimes->{{3.7960378266566925`*^9, 3.7960378302025976`*^9}, {
   3.796037877753841*^9, 3.7960379247427397`*^9}, {3.796037992336164*^9, 
   3.796038032467249*^9}, {3.796041622839515*^9, 3.7960416289006076`*^9}, {
   3.796042523839363*^9, 3.796042526946519*^9}, 3.796042604896121*^9, {
   3.796042653406406*^9, 3.7960426573960023`*^9}, {3.7960432168753605`*^9, 
   3.7960432514750586`*^9}, 3.7960692398572073`*^9, {3.7998768202496333`*^9, 
   3.7998768249393864`*^9}, {3.799879093283681*^9, 3.7998791014485397`*^9}},
 CellLabel->"In[23]:=",ExpressionUUID->"88a7a68c-a2d8-4bc5-8eaf-683248fc1cbe"],

Cell[BoxData[
 RowBox[{"\[IndentingNewLine]", 
  RowBox[{"(*", " ", 
   RowBox[{"Calculate", " ", "mean", " ", "sensitivity"}], " ", "*)"}], 
  "\[IndentingNewLine]", 
  RowBox[{
   RowBox[{
    RowBox[{"widths", "=", 
     RowBox[{"Drop", "[", 
      RowBox[{
       RowBox[{
        RowBox[{"Transpose", "[", "data", "]"}], "[", 
        RowBox[{"[", "2", "]"}], "]"}], ",", 
       RowBox[{"-", "1"}]}], "]"}]}], ";"}], "\[IndentingNewLine]", 
   "\[IndentingNewLine]", 
   RowBox[{
    RowBox[{"ms", "=", 
     RowBox[{
      RowBox[{"1", "/", 
       RowBox[{"(", 
        RowBox[{
         RowBox[{"Length", "[", "widths", "]"}], "-", "1"}], ")"}]}], "*", 
      RowBox[{"Total", "[", "\[IndentingNewLine]", 
       RowBox[{"Table", "[", "\[IndentingNewLine]", 
        RowBox[{
         RowBox[{"Abs", "[", 
          RowBox[{"2", "*", 
           RowBox[{
            RowBox[{"(", 
             RowBox[{
              RowBox[{"widths", "[", 
               RowBox[{"[", 
                RowBox[{"i", "+", "1"}], "]"}], "]"}], "-", 
              RowBox[{"widths", "[", 
               RowBox[{"[", "i", "]"}], "]"}]}], ")"}], "/", 
            RowBox[{"(", 
             RowBox[{
              RowBox[{"widths", "[", 
               RowBox[{"[", 
                RowBox[{"i", "+", "1"}], "]"}], "]"}], "+", 
              RowBox[{"widths", "[", 
               RowBox[{"[", "i", "]"}], "]"}]}], ")"}]}]}], "]"}], ",", 
         "\[IndentingNewLine]", 
         RowBox[{"{", 
          RowBox[{"i", ",", "1", ",", 
           RowBox[{
            RowBox[{"Length", "[", "widths", "]"}], "-", "1"}]}], "}"}]}], 
        "]"}], "]"}]}]}], ";"}]}]}]], "Input",
 CellChangeTimes->{{3.6263681438231244`*^9, 3.6263681515575533`*^9}, {
   3.626368190745038*^9, 3.6263682547138453`*^9}, 3.63283258409818*^9, 
   3.6328329982447453`*^9, {3.633073064234192*^9, 3.6330730753142076`*^9}, {
   3.6330991465168977`*^9, 3.633099155470075*^9}, 3.6333551239066377`*^9, 
   3.634816420446537*^9, 3.6591198474302363`*^9, {3.681579840312246*^9, 
   3.681579844917925*^9}, {3.683549893979906*^9, 3.683549895541605*^9}, {
   3.7336727920300026`*^9, 3.7336727984220285`*^9}, {3.73367282899292*^9, 
   3.73367285357584*^9}, {3.733688799788005*^9, 3.733688799794506*^9}, {
   3.734354105954157*^9, 3.7343541528316846`*^9}, {3.7344616337025375`*^9, 
   3.7344616508509355`*^9}, {3.7344616847908335`*^9, 
   3.7344616877952127`*^9}, {3.7358202362137947`*^9, 3.735820248452577*^9}, {
   3.735820350985145*^9, 3.7358203533529024`*^9}, {3.750796809973523*^9, 
   3.750796862292201*^9}, {3.7531101129180927`*^9, 3.7531101144227867`*^9}, {
   3.7532271792214384`*^9, 3.753227191352583*^9}, {3.7532272584700255`*^9, 
   3.7532272585547743`*^9}, {3.753228941206778*^9, 3.753228974969431*^9}, {
   3.7532290500826488`*^9, 3.753229124328705*^9}, 3.753229155957084*^9, {
   3.753229204278839*^9, 3.7532292049102097`*^9}, {3.7532292399658785`*^9, 
   3.753229280497456*^9}, {3.757074668233827*^9, 3.757074691012561*^9}, {
   3.7570748982039413`*^9, 3.7570749001235933`*^9}, {3.7570749801222663`*^9, 
   3.7570750424639177`*^9}, {3.7570953282789197`*^9, 
   3.7570953351352434`*^9}, {3.7614843798271933`*^9, 
   3.7614843853574033`*^9}, {3.761484641981099*^9, 3.7614846524182262`*^9}, 
   3.761484751757543*^9, {3.7614848028049974`*^9, 3.7614848067963495`*^9}, {
   3.761484855719511*^9, 3.761484860362069*^9}, {3.7614848988910284`*^9, 
   3.7614849177406173`*^9}, {3.761485125597734*^9, 3.7614851370201836`*^9}, {
   3.7614851751063337`*^9, 3.7614851833931727`*^9}, {3.761485229754178*^9, 
   3.761485231861577*^9}, 3.761485269570696*^9, {3.7614853762304797`*^9, 
   3.7614853876628747`*^9}, {3.7614854701233454`*^9, 
   3.7614854880623693`*^9}, {3.7614856194998565`*^9, 3.7614856608422947`*^9}, 
   3.7615044107786007`*^9, 3.770382535959839*^9, {3.770937207111119*^9, 
   3.7709372346140842`*^9}},
 CellLabel->"In[28]:=",ExpressionUUID->"646ef1d7-c78f-4f78-9658-7a52f7bfeefc"],

Cell[BoxData[
 RowBox[{"\[IndentingNewLine]", 
  RowBox[{"(*", " ", 
   RowBox[{
   "Calculate", " ", "probabilistic", " ", "mean", " ", "sensitivity"}], " ", 
   "*)"}], "\[IndentingNewLine]", 
  RowBox[{
   RowBox[{
    RowBox[{"msP", "=", 
     RowBox[{
      RowBox[{"1", "/", 
       RowBox[{"(", 
        RowBox[{
         RowBox[{"Length", "[", "widths", "]"}], "-", "1"}], ")"}]}], "*", 
      RowBox[{"Total", "[", "\[IndentingNewLine]", 
       RowBox[{"Table", "[", "\[IndentingNewLine]", 
        RowBox[{
         RowBox[{
          RowBox[{"probabilities", "[", 
           RowBox[{"[", 
            RowBox[{"i", "+", "1"}], "]"}], "]"}], "*", 
          RowBox[{"Abs", "[", 
           RowBox[{"2", "*", 
            RowBox[{
             RowBox[{"(", 
              RowBox[{
               RowBox[{"widths", "[", 
                RowBox[{"[", 
                 RowBox[{"i", "+", "1"}], "]"}], "]"}], "-", 
               RowBox[{"widths", "[", 
                RowBox[{"[", "i", "]"}], "]"}]}], ")"}], "/", 
             RowBox[{"(", 
              RowBox[{
               RowBox[{"widths", "[", 
                RowBox[{"[", 
                 RowBox[{"i", "+", "1"}], "]"}], "]"}], "+", 
               RowBox[{"widths", "[", 
                RowBox[{"[", "i", "]"}], "]"}]}], ")"}]}]}], "]"}]}], ",", 
         "\[IndentingNewLine]", 
         RowBox[{"{", 
          RowBox[{"i", ",", "1", ",", 
           RowBox[{
            RowBox[{"Length", "[", "widths", "]"}], "-", "1"}]}], "}"}]}], 
        "]"}], "]"}]}]}], ";"}], "\[IndentingNewLine]", "\[IndentingNewLine]", 
   RowBox[{
    RowBox[{"varianceMsP", "=", 
     RowBox[{
      RowBox[{
       RowBox[{"1", "/", 
        RowBox[{"(", 
         RowBox[{
          RowBox[{"Length", "[", "widths", "]"}], "-", "1"}], ")"}]}], "*", 
       RowBox[{"Total", "[", "\[IndentingNewLine]", 
        RowBox[{"Table", "[", "\[IndentingNewLine]", 
         RowBox[{
          RowBox[{
           RowBox[{"probabilities", "[", 
            RowBox[{"[", 
             RowBox[{"i", "+", "1"}], "]"}], "]"}], "*", 
           RowBox[{
            RowBox[{"(", 
             RowBox[{"2", "*", 
              RowBox[{
               RowBox[{"(", 
                RowBox[{
                 RowBox[{"widths", "[", 
                  RowBox[{"[", 
                   RowBox[{"i", "+", "1"}], "]"}], "]"}], "-", 
                 RowBox[{"widths", "[", 
                  RowBox[{"[", "i", "]"}], "]"}]}], ")"}], "/", 
               RowBox[{"(", 
                RowBox[{
                 RowBox[{"widths", "[", 
                  RowBox[{"[", 
                   RowBox[{"i", "+", "1"}], "]"}], "]"}], "+", 
                 RowBox[{"widths", "[", 
                  RowBox[{"[", "i", "]"}], "]"}]}], ")"}]}]}], ")"}], "^", 
            "2"}]}], ",", "\[IndentingNewLine]", 
          RowBox[{"{", 
           RowBox[{"i", ",", "1", ",", 
            RowBox[{
             RowBox[{"Length", "[", "widths", "]"}], "-", "1"}]}], "}"}]}], 
         "]"}], "]"}]}], "-", 
      RowBox[{"msP", "^", "2"}]}]}], ";"}], "\[IndentingNewLine]", 
   "\[IndentingNewLine]", 
   RowBox[{
    RowBox[{"SEmsS", "=", 
     RowBox[{"Sqrt", "[", 
      RowBox[{"varianceMsP", "/", 
       RowBox[{"Length", "[", "widths", "]"}]}], "]"}]}], ";"}], 
   "\[IndentingNewLine]", "\[IndentingNewLine]", 
   RowBox[{
    RowBox[{"lowerCL", "=", 
     RowBox[{"msP", "-", 
      RowBox[{"1.96", "*", "SEmsS"}]}]}], ";"}], "\[IndentingNewLine]", 
   RowBox[{
    RowBox[{"upperCL", "=", 
     RowBox[{"msP", "+", 
      RowBox[{"1.96", "*", "SEmsS"}]}]}], ";"}]}]}]], "Input",
 CellChangeTimes->{{3.6263681438231244`*^9, 3.6263681515575533`*^9}, {
   3.626368190745038*^9, 3.6263682547138453`*^9}, 3.63283258409818*^9, 
   3.6328329982447453`*^9, {3.633073064234192*^9, 3.6330730753142076`*^9}, {
   3.6330991465168977`*^9, 3.633099155470075*^9}, 3.6333551239066377`*^9, 
   3.634816420446537*^9, 3.6591198474302363`*^9, {3.681579840312246*^9, 
   3.681579844917925*^9}, {3.683549893979906*^9, 3.683549895541605*^9}, {
   3.7336727920300026`*^9, 3.7336727984220285`*^9}, {3.73367282899292*^9, 
   3.73367285357584*^9}, {3.733688799788005*^9, 3.733688799794506*^9}, {
   3.734354105954157*^9, 3.7343541528316846`*^9}, {3.7344616337025375`*^9, 
   3.7344616508509355`*^9}, {3.7344616847908335`*^9, 
   3.7344616877952127`*^9}, {3.7358202362137947`*^9, 3.735820248452577*^9}, {
   3.735820350985145*^9, 3.7358203533529024`*^9}, {3.750796809973523*^9, 
   3.750796862292201*^9}, {3.7531101129180927`*^9, 3.7531101144227867`*^9}, {
   3.7532271792214384`*^9, 3.753227191352583*^9}, {3.7532272584700255`*^9, 
   3.7532272585547743`*^9}, {3.753228941206778*^9, 3.753228974969431*^9}, {
   3.7532290500826488`*^9, 3.753229124328705*^9}, 3.753229155957084*^9, {
   3.753229204278839*^9, 3.7532292049102097`*^9}, {3.7532292399658785`*^9, 
   3.753229280497456*^9}, {3.757074668233827*^9, 3.757074691012561*^9}, {
   3.7570748982039413`*^9, 3.7570749001235933`*^9}, {3.7570749801222663`*^9, 
   3.7570750424639177`*^9}, {3.7570953282789197`*^9, 
   3.7570953351352434`*^9}, {3.7614843798271933`*^9, 
   3.7614843853574033`*^9}, {3.761484641981099*^9, 3.7614846524182262`*^9}, 
   3.761484751757543*^9, {3.7614848028049974`*^9, 3.7614848067963495`*^9}, {
   3.761484855719511*^9, 3.761484860362069*^9}, {3.7614848988910284`*^9, 
   3.7614849177406173`*^9}, {3.761485125597734*^9, 3.7614851370201836`*^9}, {
   3.7614851751063337`*^9, 3.7614851833931727`*^9}, {3.761485229754178*^9, 
   3.761485231861577*^9}, 3.761485269570696*^9, {3.7614853762304797`*^9, 
   3.7614853876628747`*^9}, {3.7614854701233454`*^9, 
   3.7614854880623693`*^9}, {3.7614856194998565`*^9, 
   3.7614856608422947`*^9}, {3.7615044107786007`*^9, 
   3.7615044271343603`*^9}, {3.761504644915309*^9, 3.7615046511189795`*^9}, {
   3.7699813997931232`*^9, 3.769981437040142*^9}, {3.799676560282533*^9, 
   3.799676565411059*^9}, {3.7996765971065354`*^9, 3.7996766354474583`*^9}},
 CellLabel->"In[30]:=",ExpressionUUID->"b2fe368b-e8bd-4c9e-9706-a92c25c528d1"],

Cell[BoxData[
 RowBox[{"\[IndentingNewLine]", 
  RowBox[{"(*", " ", 
   RowBox[{
   "Calculate", " ", "alternative", " ", "indicators", " ", "for", " ", 
    "mean", " ", "sensitivity"}], " ", "*)"}], "\[IndentingNewLine]", 
  "\[IndentingNewLine]", 
  RowBox[{"(*", " ", 
   RowBox[{"first", "-", 
    RowBox[{"order", " ", "autorcorrelation", " ", "coefficient"}]}], " ", 
   "*)"}], "\[IndentingNewLine]", 
  RowBox[{
   RowBox[{
    RowBox[{"rac1", "=", 
     RowBox[{
      RowBox[{"Total", "[", 
       RowBox[{
        RowBox[{"(", 
         RowBox[{
          RowBox[{"Drop", "[", 
           RowBox[{"widths", ",", 
            RowBox[{"-", "1"}]}], "]"}], "-", 
          RowBox[{"Mean", "[", "widths", "]"}]}], ")"}], "*", 
        RowBox[{"(", 
         RowBox[{
          RowBox[{"Drop", "[", 
           RowBox[{"widths", ",", "1"}], "]"}], "-", 
          RowBox[{"Mean", "[", "widths", "]"}]}], ")"}]}], "]"}], "/", 
      RowBox[{"Total", "[", 
       RowBox[{
        RowBox[{"(", 
         RowBox[{"widths", "-", 
          RowBox[{"Mean", "[", "widths", "]"}]}], ")"}], "^", "2"}], 
       "]"}]}]}], ";"}], "\[IndentingNewLine]", "\n", 
   RowBox[{"(*", " ", 
    RowBox[{
     RowBox[{"first", "-", 
      RowBox[{"order", " ", "autorcorrelation", " ", "coefficient"}]}], ",", 
     " ", 
     RowBox[{
     "taking", " ", "into", " ", "account", " ", "probabilities", " ", "of", 
      " ", "boundary", " ", "existence"}]}], " ", "*)"}], 
   "\[IndentingNewLine]", 
   RowBox[{
    RowBox[{"rac1New", "=", 
     RowBox[{
      RowBox[{"Total", "[", 
       RowBox[{
        RowBox[{"Drop", "[", 
         RowBox[{"probabilities", ",", 
          RowBox[{"-", "2"}]}], "]"}], "*", 
        RowBox[{"(", 
         RowBox[{
          RowBox[{"Drop", "[", 
           RowBox[{"widths", ",", 
            RowBox[{"-", "1"}]}], "]"}], "-", 
          RowBox[{"Mean", "[", "widths", "]"}]}], ")"}], "*", 
        RowBox[{"(", 
         RowBox[{
          RowBox[{"Drop", "[", 
           RowBox[{"widths", ",", "1"}], "]"}], "-", 
          RowBox[{"Mean", "[", "widths", "]"}]}], ")"}]}], "]"}], "/", 
      RowBox[{"Total", "[", 
       RowBox[{
        RowBox[{"Drop", "[", 
         RowBox[{"probabilities", ",", 
          RowBox[{"-", "1"}]}], "]"}], "*", 
        RowBox[{
         RowBox[{"(", 
          RowBox[{"widths", "-", 
           RowBox[{"Mean", "[", "widths", "]"}]}], ")"}], "^", "2"}]}], 
       "]"}]}]}], ";"}], "\[IndentingNewLine]", "\n", 
   RowBox[{"(*", " ", 
    RowBox[{"time", "-", 
     RowBox[{"series", " ", "variance"}]}], " ", "*)"}], 
   "\[IndentingNewLine]", 
   RowBox[{
    RowBox[{"s2", "=", 
     RowBox[{
      RowBox[{"Total", "[", 
       RowBox[{
        RowBox[{"(", 
         RowBox[{"widths", "-", 
          RowBox[{"Mean", "[", "widths", "]"}]}], ")"}], "^", "2"}], "]"}], 
      "/", 
      RowBox[{"Length", "[", "widths", "]"}]}]}], ";"}], 
   "\[IndentingNewLine]", "\n", 
   RowBox[{"(*", " ", 
    RowBox[{
     RowBox[{"time", "-", 
      RowBox[{"series", " ", "variance"}]}], ",", " ", 
     RowBox[{
     "taking", " ", "into", " ", "account", " ", "probabilities", " ", "of", 
      " ", "boundary", " ", "existence"}]}], " ", "*)"}], 
   "\[IndentingNewLine]", 
   RowBox[{
    RowBox[{"s2New", "=", 
     RowBox[{
      RowBox[{"Total", "[", 
       RowBox[{
        RowBox[{"Drop", "[", 
         RowBox[{"probabilities", ",", 
          RowBox[{"-", "1"}]}], "]"}], "*", 
        RowBox[{
         RowBox[{"(", 
          RowBox[{"widths", "-", 
           RowBox[{"Mean", "[", "widths", "]"}]}], ")"}], "^", "2"}]}], "]"}],
       "/", 
      RowBox[{"Length", "[", "widths", "]"}]}]}], ";"}], 
   "\[IndentingNewLine]", "\n", 
   RowBox[{"(*", " ", 
    RowBox[{
     RowBox[{
     "process", " ", "standard", " ", "deviation", " ", "of", " ", "time"}], 
     "-", "series"}], " ", "*)"}], "\[IndentingNewLine]", 
   RowBox[{
    RowBox[{"sProc", "=", 
     RowBox[{"Sqrt", "[", 
      RowBox[{"s2", "/", 
       RowBox[{"(", 
        RowBox[{"1", "-", 
         RowBox[{"rac1", "^", "2"}]}], ")"}]}], "]"}]}], ";"}], 
   "\[IndentingNewLine]", "\[IndentingNewLine]", 
   RowBox[{"(*", " ", 
    RowBox[{
     RowBox[{
      RowBox[{
      "process", " ", "standard", " ", "deviation", " ", "of", " ", "time"}], 
      "-", "series"}], ",", " ", 
     RowBox[{
     "taking", " ", "into", " ", "account", " ", "probabilities", " ", "of", 
      " ", "boundary", " ", "existence"}]}], " ", "*)"}], "\n", 
   RowBox[{
    RowBox[{"sProcNew", "=", 
     RowBox[{"Sqrt", "[", 
      RowBox[{"s2New", "/", 
       RowBox[{"(", 
        RowBox[{"1", "-", 
         RowBox[{"rac1New", "^", "2"}]}], ")"}]}], "]"}]}], 
    ";"}]}]}]], "Input",
 CellChangeTimes->{{3.7957245624651747`*^9, 3.795724605550316*^9}, {
   3.7957247986568685`*^9, 3.795724845741906*^9}, {3.795724895543955*^9, 
   3.795724896129921*^9}, {3.7957249310312967`*^9, 3.795724933778083*^9}, {
   3.79604037451047*^9, 3.796040389335078*^9}, {3.796040607097456*^9, 
   3.7960406308730745`*^9}, 3.79604069738857*^9, {3.796040772150549*^9, 
   3.796040796207221*^9}, 3.7960410530527534`*^9},
 CellLabel->"In[35]:=",ExpressionUUID->"977acd30-f0c7-48d9-b3ac-446ecf79f6c3"],

Cell[BoxData[
 RowBox[{"\[IndentingNewLine]", 
  RowBox[{
   RowBox[{
    RowBox[{"graph1", "=", 
     RowBox[{"Show", "[", "\[IndentingNewLine]", 
      RowBox[{
       RowBox[{"ListPlot", "[", 
        RowBox[{
         RowBox[{"Transpose", "[", 
          RowBox[{"ageResults", "[", 
           RowBox[{"[", 
            RowBox[{"-", "1"}], "]"}], "]"}], "]"}], ",", 
         RowBox[{"Filling", "->", "Axis"}], ",", 
         RowBox[{"PlotMarkers", "\[Rule]", 
          RowBox[{"{", 
           RowBox[{"\"\<\[FilledCircle]\>\"", ",", "8"}], "}"}]}], ",", 
         RowBox[{"PlotStyle", "\[Rule]", 
          RowBox[{"{", "Red", 
           StyleBox["}",
            FontColor->GrayLevel[0]]}]}], 
         StyleBox[",",
          FontColor->GrayLevel[0]], 
         RowBox[{"PlotRange", "\[Rule]", "Full"}]}], "]"}], ",", 
       "\[IndentingNewLine]", "\[IndentingNewLine]", 
       StyleBox[
        RowBox[{"Frame", "\[Rule]", 
         RowBox[{"{", 
          RowBox[{
           RowBox[{"{", 
            RowBox[{"True", ",", "True"}], "}"}], ",", 
           RowBox[{"{", 
            RowBox[{"True", ",", "True"}], "}"}]}], "}"}]}],
        FontColor->GrayLevel[0]], 
       StyleBox[",",
        FontColor->GrayLevel[0]], 
       StyleBox["\[IndentingNewLine]",
        FontColor->GrayLevel[0]], 
       StyleBox[
        RowBox[{"FrameStyle", "\[Rule]", "12"}],
        FontColor->GrayLevel[0]], 
       StyleBox[",",
        FontColor->GrayLevel[0]], 
       StyleBox["\[IndentingNewLine]",
        FontColor->GrayLevel[0]], 
       StyleBox[
        RowBox[{"FrameLabel", "\[Rule]", 
         RowBox[{"{", 
          RowBox[{
           RowBox[{"{", 
            RowBox[{
             RowBox[{"Style", "[", 
              RowBox[{"\"\<Probability\>\"", ",", "Black", ",", 
               RowBox[{"FontSize", "\[Rule]", "12"}]}], "]"}], ",", "None"}], 
            "}"}], ",", 
           RowBox[{"{", 
            RowBox[{
             RowBox[{"Style", "[", 
              RowBox[{"\"\<Age (years)\>\"", ",", "Black", ",", 
               RowBox[{"FontSize", "\[Rule]", "12"}]}], "]"}], ",", 
             RowBox[{"Style", "[", 
              RowBox[{
               RowBox[{
               "\"\<Probability density function of last boundary (\>\"", "<>", 
                RowBox[{"ToString", "[", 
                 RowBox[{
                  RowBox[{"Length", "[", "probabilities", "]"}], "-", "1"}], 
                 "]"}], "<>", "\"\<)\>\""}], ",", 
               RowBox[{"ColorData", "[", 
                RowBox[{"59", ",", "1"}], "]"}], ",", 
               RowBox[{"FontSize", "\[Rule]", "16"}]}], "]"}]}], "}"}]}], 
          "}"}]}],
        FontColor->GrayLevel[0]], ",", "\[IndentingNewLine]", 
       RowBox[{"ImageSize", "\[Rule]", "400"}], 
       StyleBox[",",
        FontColor->GrayLevel[0]], 
       RowBox[{"AspectRatio", "\[Rule]", "0.75"}], ",", 
       RowBox[{"ImageMargins", "\[Rule]", "8"}]}], "]"}]}], ";"}], 
   "\[IndentingNewLine]", "\[IndentingNewLine]", 
   RowBox[{
    RowBox[{"graph2", "=", 
     RowBox[{"Show", "[", "\[IndentingNewLine]", 
      RowBox[{
       RowBox[{"ListLinePlot", "[", 
        RowBox[{
         RowBox[{"Transpose", "[", 
          RowBox[{"{", 
           RowBox[{
            RowBox[{"Accumulate", "[", 
             RowBox[{
              RowBox[{"Transpose", "[", 
               RowBox[{"Transpose", "[", 
                RowBox[{"ageResults", "[", 
                 RowBox[{"[", 
                  RowBox[{"-", "1"}], "]"}], "]"}], "]"}], "]"}], "[", 
              RowBox[{"[", "2", "]"}], "]"}], "]"}], ",", 
            RowBox[{
             RowBox[{"Transpose", "[", 
              RowBox[{"Transpose", "[", 
               RowBox[{"ageResults", "[", 
                RowBox[{"[", 
                 RowBox[{"-", "1"}], "]"}], "]"}], "]"}], "]"}], "[", 
             RowBox[{"[", "1", "]"}], "]"}]}], "}"}], "]"}], ",", 
         RowBox[{"PlotStyle", "\[Rule]", 
          RowBox[{"{", 
           RowBox[{"Red", ",", 
            RowBox[{"AbsoluteThickness", "[", "1.3", "]"}]}], "}"}]}], ",", 
         RowBox[{"PlotMarkers", "\[Rule]", 
          RowBox[{"{", 
           RowBox[{"\"\<\[FilledCircle]\>\"", ",", "7"}], "}"}]}], 
         StyleBox[",",
          FontColor->GrayLevel[0]], 
         RowBox[{"PlotRange", "\[Rule]", "Full"}]}], "]"}], ",", 
       "\[IndentingNewLine]", "\[IndentingNewLine]", 
       StyleBox[
        RowBox[{"Axes", "->", "False"}],
        FontColor->GrayLevel[0]], 
       StyleBox[",",
        FontColor->GrayLevel[0]], 
       StyleBox["\[IndentingNewLine]",
        FontColor->GrayLevel[0]], 
       StyleBox[
        RowBox[{"Frame", "\[Rule]", 
         RowBox[{"{", 
          RowBox[{
           RowBox[{"{", 
            RowBox[{"True", ",", "True"}], "}"}], ",", 
           RowBox[{"{", 
            RowBox[{"True", ",", "True"}], "}"}]}], "}"}]}],
        FontColor->GrayLevel[0]], 
       StyleBox[",",
        FontColor->GrayLevel[0]], 
       StyleBox["\[IndentingNewLine]",
        FontColor->GrayLevel[0]], 
       StyleBox[
        RowBox[{"FrameStyle", "\[Rule]", "12"}],
        FontColor->GrayLevel[0]], 
       StyleBox[",",
        FontColor->GrayLevel[0]], 
       StyleBox["\[IndentingNewLine]",
        FontColor->GrayLevel[0]], 
       StyleBox[
        RowBox[{"FrameLabel", "\[Rule]", 
         RowBox[{"{", 
          RowBox[{
           RowBox[{"{", 
            RowBox[{
             RowBox[{"Style", "[", 
              RowBox[{"\"\<Age (years)\>\"", ",", "Black", ",", 
               RowBox[{"FontSize", "\[Rule]", "12"}]}], "]"}], ",", "None"}], 
            "}"}], ",", 
           RowBox[{"{", 
            RowBox[{
             RowBox[{"Style", "[", 
              RowBox[{"\"\<Cumulative probability\>\"", ",", "Black", ",", 
               RowBox[{"FontSize", "\[Rule]", "12"}]}], "]"}], ",", 
             RowBox[{"Style", "[", 
              RowBox[{
               RowBox[{
               "\"\<Cumulative distribution function\\nof last boundary \
(\>\"", "<>", 
                RowBox[{"ToString", "[", 
                 RowBox[{
                  RowBox[{"Length", "[", "probabilities", "]"}], "-", "1"}], 
                 "]"}], "<>", "\"\<)\>\""}], ",", 
               RowBox[{"ColorData", "[", 
                RowBox[{"59", ",", "1"}], "]"}], ",", 
               RowBox[{"FontSize", "\[Rule]", "16"}]}], "]"}]}], "}"}]}], 
          "}"}]}],
        FontColor->GrayLevel[0]], ",", "\[IndentingNewLine]", 
       RowBox[{"ImageSize", "\[Rule]", "400"}], 
       StyleBox[",",
        FontColor->GrayLevel[0]], 
       RowBox[{"AspectRatio", "\[Rule]", "0.75"}], ",", 
       RowBox[{"ImageMargins", "\[Rule]", "8"}]}], "]"}]}], 
    ";"}]}]}]], "Input",
 CellChangeTimes->{{3.7711956709851494`*^9, 3.7711956752761784`*^9}, {
  3.771509060071039*^9, 3.77150906157403*^9}, {3.799870974000891*^9, 
  3.7998710253649898`*^9}, {3.799871101858532*^9, 3.7998711134520936`*^9}, {
  3.7998714600278625`*^9, 3.7998714689910913`*^9}, {3.799871647516474*^9, 
  3.799871658959465*^9}, {3.7998717263052144`*^9, 3.7998717272074776`*^9}},
 CellLabel->"In[41]:=",ExpressionUUID->"e1bfff03-1c6f-4643-b9aa-248d9bc1029e"],

Cell[BoxData[
 RowBox[{"\[IndentingNewLine]", 
  RowBox[{
   RowBox[{
    RowBox[{"maxAgesOverBoundaryNumber", "=", " ", 
     RowBox[{"Transpose", "[", 
      RowBox[{"{", 
       RowBox[{
        RowBox[{"Table", "[", 
         RowBox[{"i", ",", 
          RowBox[{"{", 
           RowBox[{"i", ",", "0", ",", 
            RowBox[{
             RowBox[{"Length", "[", "data", "]"}], "-", "1"}]}], "}"}]}], 
         "]"}], ",", 
        RowBox[{
         RowBox[{"Transpose", "[", "ageRanges", "]"}], "[", 
         RowBox[{"[", "2", "]"}], "]"}]}], "}"}], "]"}]}], ";"}], "\n", 
   "\[IndentingNewLine]", 
   RowBox[{
    RowBox[{"upperConfLimitsOverBoundaryNumber", "=", 
     RowBox[{"Transpose", "[", 
      RowBox[{"{", 
       RowBox[{
        RowBox[{"Table", "[", 
         RowBox[{"i", ",", 
          RowBox[{"{", 
           RowBox[{"i", ",", "0", ",", 
            RowBox[{
             RowBox[{"Length", "[", "data", "]"}], "-", "1"}]}], "}"}]}], 
         "]"}], ",", 
        RowBox[{
         RowBox[{"Transpose", "[", "confIntervals", "]"}], "[", 
         RowBox[{"[", "2", "]"}], "]"}]}], "}"}], "]"}]}], ";"}], "\n", 
   "\[IndentingNewLine]", 
   RowBox[{
    RowBox[{"expectedAgesOverBoundaryNumber", "=", 
     RowBox[{"Transpose", "[", 
      RowBox[{"{", 
       RowBox[{
        RowBox[{"Table", "[", 
         RowBox[{"i", ",", 
          RowBox[{"{", 
           RowBox[{"i", ",", "0", ",", 
            RowBox[{
             RowBox[{"Length", "[", "data", "]"}], "-", "1"}]}], "}"}]}], 
         "]"}], ",", "expectedAges"}], "}"}], "]"}]}], ";"}], 
   "\[IndentingNewLine]", "\n", 
   RowBox[{
    RowBox[{"lowerConfLimitsOverBoundaryNumber", "=", 
     RowBox[{"Transpose", "[", 
      RowBox[{"{", 
       RowBox[{
        RowBox[{"Table", "[", 
         RowBox[{"i", ",", 
          RowBox[{"{", 
           RowBox[{"i", ",", "0", ",", 
            RowBox[{
             RowBox[{"Length", "[", "data", "]"}], "-", "1"}]}], "}"}]}], 
         "]"}], ",", 
        RowBox[{
         RowBox[{"Transpose", "[", "confIntervals", "]"}], "[", 
         RowBox[{"[", "1", "]"}], "]"}]}], "}"}], "]"}]}], ";"}], 
   "\[IndentingNewLine]", "\n", 
   RowBox[{
    RowBox[{"minAgesOverBoundaryNumber", "=", " ", 
     RowBox[{"Transpose", "[", 
      RowBox[{"{", 
       RowBox[{
        RowBox[{"Table", "[", 
         RowBox[{"i", ",", 
          RowBox[{"{", 
           RowBox[{"i", ",", "0", ",", 
            RowBox[{
             RowBox[{"Length", "[", "data", "]"}], "-", "1"}]}], "}"}]}], 
         "]"}], ",", 
        RowBox[{
         RowBox[{"Transpose", "[", "ageRanges", "]"}], "[", 
         RowBox[{"[", "1", "]"}], "]"}]}], "}"}], "]"}]}], ";"}], 
   "\[IndentingNewLine]", "\[IndentingNewLine]", 
   RowBox[{
    RowBox[{"graph3", "=", 
     RowBox[{"Show", "[", "\[IndentingNewLine]", 
      RowBox[{
       RowBox[{"ListLinePlot", "[", 
        RowBox[{"maxAgesOverBoundaryNumber", ",", 
         RowBox[{"PlotStyle", "\[Rule]", 
          RowBox[{"{", 
           RowBox[{"Black", ",", 
            RowBox[{"AbsoluteThickness", "[", "0.8", "]"}]}], "}"}]}]}], 
        "]"}], ",", "\[IndentingNewLine]", "\[IndentingNewLine]", 
       RowBox[{"ListPlot", "[", 
        RowBox[{"upperConfLimitsOverBoundaryNumber", ",", 
         StyleBox[
          RowBox[{"PlotStyle", "\[Rule]", 
           RowBox[{"{", "Red", "}"}]}],
          FontColor->GrayLevel[0]], 
         StyleBox[",",
          FontColor->GrayLevel[0]], 
         RowBox[{"PlotMarkers", "\[Rule]", 
          RowBox[{"{", 
           RowBox[{"\"\<\[FilledCircle]\>\"", ",", "7"}], "}"}]}]}], "]"}], 
       ",", "\[IndentingNewLine]", "\[IndentingNewLine]", 
       RowBox[{"ListPlot", "[", 
        RowBox[{"expectedAgesOverBoundaryNumber", ",", 
         StyleBox[
          RowBox[{"PlotStyle", "\[Rule]", 
           RowBox[{"{", "Black", "}"}]}],
          FontColor->GrayLevel[0]], 
         StyleBox[",",
          FontColor->GrayLevel[0]], 
         RowBox[{"PlotMarkers", "\[Rule]", 
          RowBox[{"{", 
           RowBox[{"\"\<\[EmptyCircle]\>\"", ",", "11"}], "}"}]}], 
         StyleBox[",",
          FontColor->GrayLevel[0]], 
         RowBox[{"PlotRange", "\[Rule]", "Full"}]}], "]"}], ",", 
       "\[IndentingNewLine]", "\[IndentingNewLine]", 
       RowBox[{"ListPlot", "[", 
        RowBox[{"lowerConfLimitsOverBoundaryNumber", ",", 
         StyleBox[
          RowBox[{"PlotStyle", "\[Rule]", 
           RowBox[{"{", "Red", "}"}]}],
          FontColor->GrayLevel[0]], 
         StyleBox[",",
          FontColor->GrayLevel[0]], 
         RowBox[{"PlotMarkers", "\[Rule]", 
          RowBox[{"{", 
           RowBox[{"\"\<\[FilledCircle]\>\"", ",", "7"}], "}"}]}]}], "]"}], 
       ",", "\[IndentingNewLine]", "\[IndentingNewLine]", 
       RowBox[{"ListLinePlot", "[", 
        RowBox[{"minAgesOverBoundaryNumber", ",", 
         RowBox[{"PlotStyle", "\[Rule]", 
          RowBox[{"{", 
           RowBox[{"Black", ",", 
            RowBox[{"AbsoluteThickness", "[", "0.8", "]"}]}], "}"}]}]}], 
        "]"}], ",", "\[IndentingNewLine]", "\[IndentingNewLine]", 
       StyleBox[
        RowBox[{"Frame", "\[Rule]", 
         RowBox[{"{", 
          RowBox[{
           RowBox[{"{", 
            RowBox[{"True", ",", "True"}], "}"}], ",", 
           RowBox[{"{", 
            RowBox[{"True", ",", "True"}], "}"}]}], "}"}]}],
        FontColor->GrayLevel[0]], 
       StyleBox[",",
        FontColor->GrayLevel[0]], 
       StyleBox["\[IndentingNewLine]",
        FontColor->GrayLevel[0]], 
       StyleBox[
        RowBox[{"FrameStyle", "\[Rule]", "14"}],
        FontColor->GrayLevel[0]], 
       StyleBox[",",
        FontColor->GrayLevel[0]], 
       StyleBox["\[IndentingNewLine]",
        FontColor->GrayLevel[0]], 
       StyleBox[
        RowBox[{"FrameLabel", "\[Rule]", 
         RowBox[{"{", 
          RowBox[{
           RowBox[{"{", 
            RowBox[{
             RowBox[{"Style", "[", 
              RowBox[{"\"\<Age (years)\>\"", ",", "Black", ",", 
               RowBox[{"FontSize", "\[Rule]", "14"}]}], "]"}], ",", "None"}], 
            "}"}], ",", 
           RowBox[{"{", 
            RowBox[{
             RowBox[{"Style", "[", 
              RowBox[{"\"\<Boundary number\>\"", ",", "Black", ",", 
               RowBox[{"FontSize", "\[Rule]", "14"}]}], "]"}], ",", 
             RowBox[{"Style", "[", 
              RowBox[{
              "\"\<Expected age, 95% confidence interval,\\nand possible age \
range for each boundary number\>\"", ",", 
               RowBox[{"ColorData", "[", 
                RowBox[{"59", ",", "1"}], "]"}], ",", 
               RowBox[{"FontSize", "\[Rule]", "16"}]}], "]"}]}], "}"}]}], 
          "}"}]}],
        FontColor->GrayLevel[0]], ",", "\[IndentingNewLine]", 
       RowBox[{"ImageSize", "\[Rule]", "400"}], 
       StyleBox[",",
        FontColor->GrayLevel[0]], 
       RowBox[{"AspectRatio", "\[Rule]", "0.75"}], ",", 
       RowBox[{"ImageMargins", "\[Rule]", "8"}]}], "]"}]}], 
    ";"}]}]}]], "Input",
 CellChangeTimes->{{3.6328112576394477`*^9, 3.6328113153195286`*^9}, {
   3.6328116030239334`*^9, 3.6328116415939875`*^9}, {3.6328117194940968`*^9, 
   3.6328117321541147`*^9}, 3.6328325841137505`*^9, 3.6328329982603707`*^9, {
   3.6331689497534604`*^9, 3.6331689733434935`*^9}, 3.6333551239222155`*^9, 
   3.634815585048165*^9, {3.63481626608797*^9, 3.63481628485301*^9}, {
   3.637935763423301*^9, 3.6379358152003627`*^9}, {3.6379378361978645`*^9, 
   3.637937840661127*^9}, {3.63793787081991*^9, 3.637937875364179*^9}, {
   3.637937909846218*^9, 3.637937911123294*^9}, 3.637937943221192*^9, {
   3.637938013189329*^9, 3.637938021394813*^9}, {3.637938133732456*^9, 
   3.6379382063877535`*^9}, {3.6379384528693266`*^9, 3.637938571941367*^9}, {
   3.63793888232572*^9, 3.6379389108714075`*^9}, {3.637938944486395*^9, 
   3.6379389983585815`*^9}, {3.6379390326966114`*^9, 
   3.6379390546049075`*^9}, {3.6379390972394276`*^9, 3.637939098838522*^9}, 
   3.640174429593073*^9, 3.643524265334533*^9, {3.651515324571293*^9, 
   3.651515324599293*^9}, 3.651516622758531*^9, {3.6578273755399117`*^9, 
   3.657827393442912*^9}, 3.661808523316579*^9, {3.6619778659577017`*^9, 
   3.6619778659757023`*^9}, {3.661978343653515*^9, 3.661978346197665*^9}, {
   3.661979123017893*^9, 3.6619791237289333`*^9}, 3.6817257027317295`*^9, {
   3.6821042811592026`*^9, 3.6821042888528795`*^9}, {3.682104539360347*^9, 
   3.682104561604817*^9}, {3.687705084898401*^9, 3.6877050872976675`*^9}, {
   3.689771665134202*^9, 3.6897716665035048`*^9}, {3.6918548059214177`*^9, 
   3.691854818209309*^9}, {3.6918550104179215`*^9, 3.6918550241256495`*^9}, {
   3.6918550867217484`*^9, 3.6918551187209225`*^9}, {3.6918551525952168`*^9, 
   3.6918551579051547`*^9}, {3.733671149174521*^9, 3.73367115093537*^9}, {
   3.7336711822935095`*^9, 3.733671202293133*^9}, 3.7336713494303412`*^9, {
   3.733671382614683*^9, 3.7336714065031066`*^9}, 3.73437482913846*^9, {
   3.735040726935582*^9, 3.7350407372121444`*^9}, {3.7350407977714195`*^9, 
   3.735040799471695*^9}, {3.735042145101348*^9, 3.7350422398644075`*^9}, {
   3.7350423425553427`*^9, 3.7350423452727556`*^9}, {3.73504242226659*^9, 
   3.7350424784905963`*^9}, {3.7350428017275114`*^9, 
   3.7350428285041294`*^9}, {3.7350428689100885`*^9, 3.735042905911135*^9}, {
   3.7350429368913593`*^9, 3.7350429672097387`*^9}, {3.735043005898682*^9, 
   3.735043042456456*^9}, {3.735047077598709*^9, 3.7350471282020826`*^9}, {
   3.735047203789775*^9, 3.7350472200999413`*^9}, {3.7350473079317417`*^9, 
   3.7350473090488815`*^9}, {3.735047591529315*^9, 3.735047619625447*^9}, {
   3.73504767150115*^9, 3.735047676136106*^9}, {3.735047849913065*^9, 
   3.735047858167638*^9}, {3.735047965641036*^9, 3.7350480174551125`*^9}, {
   3.7350548843971233`*^9, 3.735054926458321*^9}, 3.7350581222700043`*^9, {
   3.7352183008172483`*^9, 3.735218303348503*^9}, 3.7352195723821816`*^9, {
   3.735227997639994*^9, 3.7352280044361067`*^9}, {3.7352280523898535`*^9, 
   3.735228128776112*^9}, {3.735231460120976*^9, 3.73523146722964*^9}, {
   3.7354663997931976`*^9, 3.735466517754037*^9}, {3.7355000211639376`*^9, 
   3.735500043731129*^9}, {3.735501693900746*^9, 3.7355017105234876`*^9}, {
   3.7355021521401353`*^9, 3.735502179220271*^9}, {3.735502724958634*^9, 
   3.7355027359973803`*^9}, {3.7360193094795094`*^9, 3.736019309495085*^9}, {
   3.736087779063758*^9, 3.736087797638993*^9}, {3.736107863301068*^9, 
   3.736107865551047*^9}, {3.7361079142768593`*^9, 3.7361079153862348`*^9}, {
   3.73619453064901*^9, 3.7361945313004417`*^9}, 3.7366799155857706`*^9, 
   3.736680258742036*^9, {3.736680299882722*^9, 3.7366803007732935`*^9}, 
   3.736680424408578*^9, {3.7377378799163322`*^9, 3.7377378857562184`*^9}, {
   3.7377379793464775`*^9, 3.737737987036489*^9}, {3.7377380438564715`*^9, 
   3.737738050876457*^9}, {3.737738155690564*^9, 3.7377381934564333`*^9}, {
   3.7377382321284447`*^9, 3.7377382358064322`*^9}, {3.737738311826481*^9, 
   3.737738311859192*^9}, {3.7377383502737236`*^9, 3.737738440966516*^9}, {
   3.7386785332185326`*^9, 3.7386785332532268`*^9}, {3.7388568251112585`*^9, 
   3.7388568251455874`*^9}, {3.751193256823782*^9, 3.751193365412428*^9}, {
   3.7511934075567007`*^9, 3.751193427348649*^9}, {3.751193461654924*^9, 
   3.7511934973367577`*^9}, {3.75119352992672*^9, 3.7511935609337125`*^9}, {
   3.7511936188766413`*^9, 3.75119364368489*^9}, {3.7511936754977856`*^9, 
   3.7511936843948045`*^9}, {3.7511937159138412`*^9, 3.751193728807317*^9}, {
   3.751193791559902*^9, 3.7511938729042034`*^9}, {3.7511942353995*^9, 
   3.7511942386622043`*^9}, {3.7512421265918436`*^9, 
   3.7512421588144455`*^9}, {3.753099242871618*^9, 3.7530992495028176`*^9}, {
   3.753099892903905*^9, 3.75309989572668*^9}, 3.753099964489605*^9, {
   3.753100235292327*^9, 3.753100236492441*^9}, {3.753102376272194*^9, 
   3.75310237650977*^9}, {3.753102949711308*^9, 3.7531029684956474`*^9}, {
   3.75310300572786*^9, 3.753103339328822*^9}, {3.756836933208311*^9, 
   3.7568369353917475`*^9}, {3.7568373332777233`*^9, 3.756837335597796*^9}, {
   3.7570964288791075`*^9, 3.7570964482909718`*^9}, {3.757097836483924*^9, 
   3.75709783654439*^9}, {3.7570978689304743`*^9, 3.7570978730538397`*^9}, {
   3.761147204157468*^9, 3.7611472425366316`*^9}, {3.7611474487105536`*^9, 
   3.7611474922178707`*^9}, {3.7611475250708*^9, 3.7611475531476383`*^9}, {
   3.770378219490421*^9, 3.770378219857593*^9}, {3.7703814052268887`*^9, 
   3.7703814257965107`*^9}, {3.770381464360688*^9, 3.7703814765160575`*^9}, {
   3.770386056596444*^9, 3.7703860589749203`*^9}, {3.7709804502259254`*^9, 
   3.7709804518824854`*^9}, {3.7711093355394726`*^9, 3.771109335562438*^9}, {
   3.771191726188071*^9, 3.771191748779026*^9}, {3.7711918173440323`*^9, 
   3.771191838924725*^9}, {3.7711918744150505`*^9, 3.77119189913146*^9}, {
   3.7711919511037273`*^9, 3.7711919523172474`*^9}, {3.7711920305284705`*^9, 
   3.7711920900603256`*^9}, {3.7711924508309393`*^9, 3.771192531501356*^9}, {
   3.771192565997713*^9, 3.77119258599498*^9}, {3.7959805829368954`*^9, 
   3.7959805885971537`*^9}, {3.799871972969787*^9, 3.7998719766315365`*^9}, {
   3.799872690091482*^9, 3.7998726932413917`*^9}},
 CellLabel->"In[43]:=",ExpressionUUID->"a02a8f1b-4868-48a3-a503-822247189e74"],

Cell[BoxData[
 RowBox[{"\[IndentingNewLine]", 
  RowBox[{
   RowBox[{
    RowBox[{"radiusOverMaxAges", "=", 
     RowBox[{"Transpose", "[", 
      RowBox[{"{", 
       RowBox[{
        RowBox[{
         RowBox[{"Transpose", "[", "ageRanges", "]"}], "[", 
         RowBox[{"[", "2", "]"}], "]"}], ",", "radiuses"}], "}"}], "]"}]}], 
    ";"}], "\n", 
   RowBox[{
    RowBox[{"radiusOverUpperConfLimits", "=", 
     RowBox[{"Transpose", "[", 
      RowBox[{"{", 
       RowBox[{
        RowBox[{
         RowBox[{"Transpose", "[", "confIntervals", "]"}], "[", 
         RowBox[{"[", "2", "]"}], "]"}], ",", "radiuses"}], "}"}], "]"}]}], 
    ";"}], "\[IndentingNewLine]", 
   RowBox[{
    RowBox[{"radiusOverExpectedAges", "=", 
     RowBox[{"Transpose", "[", 
      RowBox[{"{", 
       RowBox[{"expectedAges", ",", "radiuses"}], "}"}], "]"}]}], ";"}], "\n", 
   RowBox[{
    RowBox[{"radiusOverLowerConfLimits", "=", 
     RowBox[{"Transpose", "[", 
      RowBox[{"{", 
       RowBox[{
        RowBox[{
         RowBox[{"Transpose", "[", "confIntervals", "]"}], "[", 
         RowBox[{"[", "1", "]"}], "]"}], ",", "radiuses"}], "}"}], "]"}]}], 
    ";"}], "\n", 
   RowBox[{
    RowBox[{"radiusOverMinAges", "=", 
     RowBox[{"Transpose", "[", 
      RowBox[{"{", 
       RowBox[{
        RowBox[{
         RowBox[{"Transpose", "[", "ageRanges", "]"}], "[", 
         RowBox[{"[", "1", "]"}], "]"}], ",", "radiuses"}], "}"}], "]"}]}], 
    ";"}], "\[IndentingNewLine]", "\[IndentingNewLine]", 
   RowBox[{
    RowBox[{"graph4", "=", 
     RowBox[{"Show", "[", "\[IndentingNewLine]", 
      RowBox[{
       RowBox[{"ListLinePlot", "[", 
        RowBox[{"radiusOverMaxAges", ",", 
         StyleBox[
          RowBox[{"PlotStyle", "\[Rule]", 
           RowBox[{"{", 
            RowBox[{"Black", ",", 
             RowBox[{"AbsoluteThickness", "[", "1", "]"}]}], "}"}]}],
          FontColor->GrayLevel[0]]}], "]"}], ",", "\[IndentingNewLine]", 
       "\[IndentingNewLine]", 
       RowBox[{"ListLinePlot", "[", 
        RowBox[{"radiusOverUpperConfLimits", ",", 
         StyleBox[
          RowBox[{"PlotStyle", "\[Rule]", 
           RowBox[{"{", 
            RowBox[{"Red", ",", 
             RowBox[{"AbsoluteThickness", "[", "1.8", "]"}]}], "}"}]}],
          FontColor->GrayLevel[0]]}], "]"}], ",", "\[IndentingNewLine]", 
       "\[IndentingNewLine]", 
       RowBox[{"ListLinePlot", "[", 
        RowBox[{"radiusOverExpectedAges", ",", 
         StyleBox[
          RowBox[{"PlotStyle", "\[Rule]", 
           RowBox[{"{", 
            RowBox[{"Black", ",", 
             RowBox[{"AbsoluteThickness", "[", "1.5", "]"}]}], "}"}]}],
          FontColor->GrayLevel[0]], 
         StyleBox[",",
          FontColor->GrayLevel[0]], 
         RowBox[{"PlotMarkers", "\[Rule]", 
          RowBox[{"{", 
           RowBox[{"\"\<\[EmptyCircle]\>\"", ",", "11"}], "}"}]}], 
         StyleBox[",",
          FontColor->GrayLevel[0]], 
         RowBox[{"PlotRange", "\[Rule]", "Full"}]}], "]"}], ",", 
       "\[IndentingNewLine]", "\[IndentingNewLine]", 
       RowBox[{"ListLinePlot", "[", 
        RowBox[{"radiusOverLowerConfLimits", ",", 
         StyleBox[
          RowBox[{"PlotStyle", "\[Rule]", 
           RowBox[{"{", 
            RowBox[{"Red", ",", 
             RowBox[{"AbsoluteThickness", "[", "1.8", "]"}]}], "}"}]}],
          FontColor->GrayLevel[0]]}], "]"}], ",", "\[IndentingNewLine]", 
       "\[IndentingNewLine]", 
       RowBox[{"ListLinePlot", "[", 
        RowBox[{"radiusOverMinAges", ",", 
         StyleBox[
          RowBox[{"PlotStyle", "\[Rule]", 
           RowBox[{"{", 
            RowBox[{"Black", ",", 
             RowBox[{"AbsoluteThickness", "[", "1", "]"}]}], "}"}]}],
          FontColor->GrayLevel[0]]}], "]"}], ",", "\[IndentingNewLine]", 
       "\[IndentingNewLine]", 
       StyleBox[
        RowBox[{"Frame", "\[Rule]", 
         RowBox[{"{", 
          RowBox[{
           RowBox[{"{", 
            RowBox[{"True", ",", "True"}], "}"}], ",", 
           RowBox[{"{", 
            RowBox[{"True", ",", "True"}], "}"}]}], "}"}]}],
        FontColor->GrayLevel[0]], 
       StyleBox[",",
        FontColor->GrayLevel[0]], 
       StyleBox["\[IndentingNewLine]",
        FontColor->GrayLevel[0]], 
       StyleBox[
        RowBox[{"FrameStyle", "\[Rule]", "14"}],
        FontColor->GrayLevel[0]], 
       StyleBox[",",
        FontColor->GrayLevel[0]], 
       StyleBox["\[IndentingNewLine]",
        FontColor->GrayLevel[0]], 
       StyleBox[
        RowBox[{"FrameLabel", "\[Rule]", 
         RowBox[{"{", 
          RowBox[{
           RowBox[{"{", 
            RowBox[{
             RowBox[{"Style", "[", 
              RowBox[{"\"\<Radius (cm)\>\"", ",", "Black", ",", 
               RowBox[{"FontSize", "\[Rule]", "14"}]}], "]"}], ",", "None"}], 
            "}"}], ",", 
           RowBox[{"{", 
            RowBox[{
             RowBox[{"Style", "[", 
              RowBox[{"\"\<Age (years)\>\"", ",", "Black", ",", 
               RowBox[{"FontSize", "\[Rule]", "14"}]}], "]"}], ",", 
             RowBox[{"Style", "[", 
              RowBox[{
              "\"\<Radius as a function of expected age, 95% \
confidence\\ncurves, and possible age range (with linear \
interpolation\\nbetween points)\>\"", ",", 
               RowBox[{"ColorData", "[", 
                RowBox[{"59", ",", "1"}], "]"}], ",", 
               RowBox[{"FontSize", "\[Rule]", "16"}]}], "]"}]}], "}"}]}], 
          "}"}]}],
        FontColor->GrayLevel[0]], ",", "\[IndentingNewLine]", 
       RowBox[{"ImageSize", "\[Rule]", "400"}], 
       StyleBox[",",
        FontColor->GrayLevel[0]], 
       RowBox[{"AspectRatio", "\[Rule]", "0.75"}], ",", 
       RowBox[{"ImageMargins", "\[Rule]", "8"}]}], "]"}]}], 
    ";"}]}]}]], "Input",
 CellChangeTimes->{{3.6328112576394477`*^9, 3.6328113153195286`*^9}, {
   3.6328116030239334`*^9, 3.6328116415939875`*^9}, {3.6328117194940968`*^9, 
   3.6328117321541147`*^9}, 3.6328325841137505`*^9, 3.6328329982603707`*^9, {
   3.6331689497534604`*^9, 3.6331689733434935`*^9}, 3.6333551239222155`*^9, 
   3.634815585048165*^9, {3.63481626608797*^9, 3.63481628485301*^9}, {
   3.637935763423301*^9, 3.6379358152003627`*^9}, {3.6379378361978645`*^9, 
   3.637937840661127*^9}, {3.63793787081991*^9, 3.637937875364179*^9}, {
   3.637937909846218*^9, 3.637937911123294*^9}, 3.637937943221192*^9, {
   3.637938013189329*^9, 3.637938021394813*^9}, {3.637938133732456*^9, 
   3.6379382063877535`*^9}, {3.6379384528693266`*^9, 3.637938571941367*^9}, {
   3.63793888232572*^9, 3.6379389108714075`*^9}, {3.637938944486395*^9, 
   3.6379389983585815`*^9}, {3.6379390326966114`*^9, 
   3.6379390546049075`*^9}, {3.6379390972394276`*^9, 3.637939098838522*^9}, 
   3.640174429593073*^9, 3.643524265334533*^9, {3.651515324571293*^9, 
   3.651515324599293*^9}, 3.651516622758531*^9, {3.6578273755399117`*^9, 
   3.657827393442912*^9}, 3.661808523316579*^9, {3.6619778659577017`*^9, 
   3.6619778659757023`*^9}, {3.661978343653515*^9, 3.661978346197665*^9}, {
   3.661979123017893*^9, 3.6619791237289333`*^9}, 3.6817257027317295`*^9, {
   3.6821042811592026`*^9, 3.6821042888528795`*^9}, {3.682104539360347*^9, 
   3.682104561604817*^9}, {3.687705084898401*^9, 3.6877050872976675`*^9}, {
   3.689771665134202*^9, 3.6897716665035048`*^9}, {3.6918548059214177`*^9, 
   3.691854818209309*^9}, {3.6918550104179215`*^9, 3.6918550241256495`*^9}, {
   3.6918550867217484`*^9, 3.6918551187209225`*^9}, {3.6918551525952168`*^9, 
   3.6918551579051547`*^9}, {3.733671149174521*^9, 3.73367115093537*^9}, {
   3.7336711822935095`*^9, 3.733671202293133*^9}, 3.7336713494303412`*^9, {
   3.733671382614683*^9, 3.7336714065031066`*^9}, 3.73437482913846*^9, {
   3.735040726935582*^9, 3.7350407372121444`*^9}, {3.7350407977714195`*^9, 
   3.735040799471695*^9}, {3.735042145101348*^9, 3.7350422398644075`*^9}, {
   3.7350423425553427`*^9, 3.7350423452727556`*^9}, {3.73504242226659*^9, 
   3.7350424784905963`*^9}, {3.7350428017275114`*^9, 
   3.7350428285041294`*^9}, {3.7350428689100885`*^9, 3.735042905911135*^9}, {
   3.7350429368913593`*^9, 3.7350429672097387`*^9}, {3.735043005898682*^9, 
   3.735043042456456*^9}, {3.735047077598709*^9, 3.7350471282020826`*^9}, {
   3.735047203789775*^9, 3.7350472200999413`*^9}, {3.7350473079317417`*^9, 
   3.7350473090488815`*^9}, {3.735047591529315*^9, 3.735047619625447*^9}, {
   3.73504767150115*^9, 3.735047676136106*^9}, {3.735047849913065*^9, 
   3.735047858167638*^9}, {3.735047965641036*^9, 3.7350480174551125`*^9}, {
   3.7350548843971233`*^9, 3.735054926458321*^9}, 3.7350581222700043`*^9, {
   3.7352183008172483`*^9, 3.735218303348503*^9}, 3.7352195723821816`*^9, {
   3.735227997639994*^9, 3.7352280044361067`*^9}, {3.7352280523898535`*^9, 
   3.735228128776112*^9}, {3.735231460120976*^9, 3.73523146722964*^9}, {
   3.7354663997931976`*^9, 3.735466517754037*^9}, {3.7355000211639376`*^9, 
   3.735500043731129*^9}, {3.735501693900746*^9, 3.7355017105234876`*^9}, {
   3.7355021521401353`*^9, 3.735502179220271*^9}, {3.735502724958634*^9, 
   3.7355027359973803`*^9}, {3.7360193094795094`*^9, 3.736019309495085*^9}, {
   3.736087779063758*^9, 3.736087797638993*^9}, {3.736107863301068*^9, 
   3.736107865551047*^9}, {3.7361079142768593`*^9, 3.7361079153862348`*^9}, {
   3.73619453064901*^9, 3.7361945313004417`*^9}, 3.7366799155857706`*^9, 
   3.736680258742036*^9, {3.736680299882722*^9, 3.7366803007732935`*^9}, 
   3.736680424408578*^9, {3.7377378799163322`*^9, 3.7377378857562184`*^9}, {
   3.7377379793464775`*^9, 3.737737987036489*^9}, {3.7377380438564715`*^9, 
   3.737738050876457*^9}, {3.737738155690564*^9, 3.7377381934564333`*^9}, {
   3.7377382321284447`*^9, 3.7377382358064322`*^9}, {3.737738311826481*^9, 
   3.737738311859192*^9}, {3.7377383502737236`*^9, 3.737738440966516*^9}, {
   3.7386785332185326`*^9, 3.7386785332532268`*^9}, {3.7388568251112585`*^9, 
   3.7388568251455874`*^9}, {3.751193256823782*^9, 3.751193365412428*^9}, {
   3.7511934075567007`*^9, 3.751193427348649*^9}, {3.751193461654924*^9, 
   3.7511934973367577`*^9}, {3.75119352992672*^9, 3.7511935609337125`*^9}, {
   3.7511936188766413`*^9, 3.75119364368489*^9}, {3.7511936754977856`*^9, 
   3.7511936843948045`*^9}, {3.7511937159138412`*^9, 3.751193728807317*^9}, {
   3.751193791559902*^9, 3.7511938729042034`*^9}, {3.7511942156086364`*^9, 
   3.751194283222439*^9}, {3.751194493356943*^9, 3.7511945020700455`*^9}, {
   3.7512414390098963`*^9, 3.751241448783717*^9}, {3.753099278045179*^9, 
   3.7530992795768003`*^9}, {3.7530999038090353`*^9, 
   3.7530999071106625`*^9}, {3.7531002673126554`*^9, 
   3.7531002751174965`*^9}, {3.7568371832077565`*^9, 3.756837185677944*^9}, {
   3.7568372770675755`*^9, 3.756837285650283*^9}, {3.75709781049035*^9, 
   3.757097814150447*^9}, {3.7611472836813345`*^9, 3.761147289547641*^9}, {
   3.7611475727089214`*^9, 3.7611475966878767`*^9}, {3.7611476268278236`*^9, 
   3.761147633207621*^9}, {3.770378227379898*^9, 3.7703782274926314`*^9}, {
   3.7703860682781687`*^9, 3.770386070295062*^9}, {3.7703861708725624`*^9, 
   3.7703862707781415`*^9}, {3.7703863384586153`*^9, 
   3.7703863889060545`*^9}, {3.771109341336896*^9, 3.7711093424084635`*^9}, {
   3.7711951778231*^9, 3.7711952333708634`*^9}, {3.771195303741397*^9, 
   3.7711953052911196`*^9}, {3.7711953712503357`*^9, 
   3.7711954076751375`*^9}, {3.771195460222233*^9, 3.7711956070500727`*^9}, {
   3.7957301815351152`*^9, 3.7957301859153647`*^9}, {3.795730229710255*^9, 
   3.7957302306303916`*^9}, {3.7960384278266506`*^9, 3.796038550516337*^9}, {
   3.7998726180126495`*^9, 3.7998726217054663`*^9}, 3.7998727030018435`*^9},
 CellLabel->"In[49]:=",ExpressionUUID->"d516ca9d-9fe1-4477-8aa9-f7b39a5435c7"],

Cell[CellGroupData[{

Cell[BoxData[
 RowBox[{"\[IndentingNewLine]", 
  RowBox[{
  "graph1", "\[IndentingNewLine]", "graph2", "\[IndentingNewLine]", "graph3", 
   "\[IndentingNewLine]", "graph4", "\n", "\[IndentingNewLine]", 
   RowBox[{
    RowBox[{"Print", "[", "]"}], ";"}], "\[IndentingNewLine]", 
   RowBox[{"TableForm", "[", 
    RowBox[{
     RowBox[{"Transpose", "[", 
      RowBox[{"Join", "[", 
       RowBox[{
        RowBox[{"{", "boundaryNumber", "}"}], ",", 
        RowBox[{"{", 
         RowBox[{
          RowBox[{"Transpose", "[", "data", "]"}], "[", 
          RowBox[{"[", "3", "]"}], "]"}], "}"}], ",", 
        RowBox[{"{", "probabilities", "}"}], ",", 
        RowBox[{"{", "radiuses", "}"}], ",", 
        RowBox[{"{", 
         RowBox[{"Table", "[", "\[IndentingNewLine]", 
          RowBox[{
           RowBox[{
            RowBox[{"ToString", "[", 
             RowBox[{"Round", "[", 
              RowBox[{"ageRanges", "[", 
               RowBox[{"[", 
                RowBox[{"i", ",", "1"}], "]"}], "]"}], "]"}], "]"}], "<>", 
            "\"\<-\>\"", "<>", 
            RowBox[{"ToString", "[", 
             RowBox[{"Round", "[", 
              RowBox[{"ageRanges", "[", 
               RowBox[{"[", 
                RowBox[{"i", ",", "2"}], "]"}], "]"}], "]"}], "]"}]}], ",", 
           "\[IndentingNewLine]", 
           RowBox[{"{", 
            RowBox[{"i", ",", "1", ",", 
             RowBox[{"Length", "[", "ageRanges", "]"}]}], "}"}]}], "]"}], 
         "}"}]}], "]"}], "]"}], ",", 
     RowBox[{"TableHeadings", "\[Rule]", 
      RowBox[{"{", 
       RowBox[{"None", ",", 
        RowBox[{"{", 
         RowBox[{
         "\"\<Boundary\\nnumber\>\"", ",", "\"\<Boundary\\ntype\>\"", ",", 
          "\"\<Assigned\\nprobability\>\"", ",", "\"\<Radius\>\"", ",", 
          "\"\<Range of\\npossible ages\>\""}], "}"}]}], "}"}]}]}], "]"}], 
   "\[IndentingNewLine]", "\[IndentingNewLine]", 
   RowBox[{
    RowBox[{"Print", "[", "]"}], ";"}], "\[IndentingNewLine]", 
   RowBox[{"TableForm", "[", 
    RowBox[{
     RowBox[{"Transpose", "[", 
      RowBox[{"Join", "[", 
       RowBox[{
        RowBox[{"{", "boundaryNumber", "}"}], ",", 
        RowBox[{"{", "expectedAges", "}"}], ",", 
        RowBox[{"{", "standardDeviations", "}"}], ",", 
        RowBox[{"{", 
         RowBox[{
          RowBox[{"Transpose", "[", "variancesN", "]"}], "[", 
          RowBox[{"[", "2", "]"}], "]"}], "}"}], ",", 
        RowBox[{"Transpose", "[", "confIntervals", "]"}]}], "]"}], "]"}], ",", 
     RowBox[{"TableHeadings", "\[Rule]", 
      RowBox[{"{", 
       RowBox[{"None", ",", 
        RowBox[{"{", 
         RowBox[{
         "\"\<Boundary\\nnumber\>\"", ",", "\"\<Expected\\nage\>\"", ",", 
          "\"\<Standard\\ndeviation\>\"", ",", 
          "\"\<\!\(\*StyleBox[\\\"n\\\",FontSlant->\\\"Italic\\\"]\)\>\"", 
          ",", "\"\<Lower\\n95% CL\>\"", ",", "\"\<Upper\\n95% CL\>\""}], 
         "}"}]}], "}"}]}]}], "]"}], "\[IndentingNewLine]", 
   "\[IndentingNewLine]", "\[IndentingNewLine]", 
   RowBox[{"(*", " ", 
    RowBox[{
    "Information", " ", "about", " ", "confidence", " ", "interval", " ", 
     "for", " ", "ages"}], " ", "*)"}], "\[IndentingNewLine]", 
   RowBox[{
    RowBox[{"Print", "[", "]"}], ";"}], "\[IndentingNewLine]", 
   RowBox[{
    RowBox[{"Print", "[", "]"}], ";"}], "\[IndentingNewLine]", 
   RowBox[{"TableForm", "[", 
    RowBox[{
     RowBox[{"{", 
      RowBox[{"{", 
       RowBox[{
       "meanConfIntervalWidth", ",", "ratioBelowAbove", ",", 
        "meanConfIntervalIncrementPerBoundary"}], "}"}], "}"}], ",", 
     RowBox[{"TableHeadings", "\[Rule]", 
      RowBox[{"{", 
       RowBox[{"None", ",", 
        RowBox[{"{", 
         RowBox[{
         "\"\<Mean width\\nof confidence\\ninterval (years)\>\"", ",", 
          "\"\<Ratio between mean\\nhalf-intervals below\\nand above expected \
ages\>\"", ",", 
          "\"\<Mean increment of\\nconfidence interval\\nper boundary (years)\
\>\""}], "}"}]}], "}"}]}]}], "]"}], "\[IndentingNewLine]", 
   "\[IndentingNewLine]", 
   RowBox[{"(*", " ", 
    RowBox[{
    "Information", " ", "about", " ", "mean", " ", "sensitivity", " ", "and", 
     " ", "related", " ", "parameters"}], " ", "*)"}], "\[IndentingNewLine]", 
   RowBox[{
    RowBox[{"Print", "[", "]"}], ";"}], "\[IndentingNewLine]", 
   RowBox[{
    RowBox[{"Print", "[", "]"}], ";"}], "\[IndentingNewLine]", 
   RowBox[{"TableForm", "[", 
    RowBox[{
     RowBox[{"{", 
      RowBox[{"{", 
       RowBox[{"ms", ",", 
        RowBox[{"Length", "[", "widths", "]"}]}], "}"}], "}"}], ",", 
     RowBox[{"TableHeadings", "\[Rule]", 
      RowBox[{"{", 
       RowBox[{"None", ",", 
        RowBox[{"{", 
         RowBox[{
         "\"\<Classical mean\\nsensitivity\>\"", ",", 
          "\"\<Number of\\nwidths\>\""}], "}"}]}], "}"}]}]}], "]"}], 
   "\[IndentingNewLine]", "\n", 
   RowBox[{
    RowBox[{"Print", "[", "]"}], ";"}], "\[IndentingNewLine]", 
   RowBox[{"TableForm", "[", 
    RowBox[{
     RowBox[{"{", 
      RowBox[{"{", 
       RowBox[{"msP", ",", "SEmsS", ",", "lowerCL", ",", "upperCL"}], "}"}], 
      "}"}], ",", 
     RowBox[{"TableHeadings", "\[Rule]", 
      RowBox[{"{", 
       RowBox[{"None", ",", 
        RowBox[{"{", 
         RowBox[{
         "\"\<Probabilistic\\nmean\\nsensitivity\>\"", ",", 
          "\"\<\\nStandard\\nerror\>\"", ",", 
          "\"\<Lower 95%\\nconfidence\\nlimit\>\"", ",", 
          "\"\<Upper 95%\\nconfidence\\nlimit\>\""}], "}"}]}], "}"}]}]}], 
    "]"}], "\[IndentingNewLine]", "\[IndentingNewLine]", 
   RowBox[{
    RowBox[{"Print", "[", "]"}], ";"}], "\[IndentingNewLine]", 
   RowBox[{"TableForm", "[", 
    RowBox[{
     RowBox[{"{", 
      RowBox[{
       RowBox[{"{", 
        RowBox[{"sProc", ",", "rac1", ",", "s2"}], "}"}], ",", 
       RowBox[{"{", 
        RowBox[{"sProcNew", ",", "rac1New", ",", "s2New"}], "}"}]}], "}"}], 
     ",", 
     RowBox[{"TableHeadings", "\[Rule]", 
      RowBox[{"{", 
       RowBox[{
        RowBox[{"{", 
         RowBox[{"\"\<Classical\>\"", ",", "\"\<Probabilistic\>\""}], "}"}], 
        ",", 
        RowBox[{"{", 
         RowBox[{
         "\"\<Process standard\\ndeviation of\\ntime-series (cm)\>\"", ",", 
          "\"\<\\nFirst-order\\nautorcorrelation\>\"", ",", 
          "\"\<Variance\\nof time\\nseries(\!\(\*SuperscriptBox[\(cm\), \
\(2\)]\))\>\""}], "}"}]}], "}"}]}]}], "]"}], "\[IndentingNewLine]", 
   "\[IndentingNewLine]", "\[IndentingNewLine]", 
   RowBox[{
    RowBox[{"initialString", "=", 
     RowBox[{"\"\<Input file: \>\"", "<>", 
      RowBox[{"ToString", "[", "inputFile", "]"}], "<>", "\"\<, \>\"", "<>", 
      RowBox[{"ToString", "[", 
       RowBox[{"DateString", "[", "]"}], "]"}]}]}], ";"}], 
   "\[IndentingNewLine]", "\[IndentingNewLine]", 
   RowBox[{"(*", " ", 
    RowBox[{"Export", " ", "output", " ", "data"}], " ", "*)"}], 
   "\[IndentingNewLine]", 
   RowBox[{
    RowBox[{"outputData", "=", 
     RowBox[{"Transpose", "[", 
      RowBox[{"Join", "[", 
       RowBox[{
        RowBox[{"{", "boundaryNumber", "}"}], ",", 
        RowBox[{"{", 
         RowBox[{
          RowBox[{"Transpose", "[", "data", "]"}], "[", 
          RowBox[{"[", "3", "]"}], "]"}], "}"}], ",", 
        RowBox[{"{", "probabilities", "}"}], ",", 
        RowBox[{"{", "radiuses", "}"}], ",", 
        RowBox[{"{", 
         RowBox[{
          RowBox[{"Transpose", "[", "ageRanges", "]"}], "[", 
          RowBox[{"[", "1", "]"}], "]"}], "}"}], ",", 
        RowBox[{"{", 
         RowBox[{
          RowBox[{"Transpose", "[", "ageRanges", "]"}], "[", 
          RowBox[{"[", "2", "]"}], "]"}], "}"}], ",", 
        RowBox[{"{", "expectedAges", "}"}], ",", 
        RowBox[{"{", "standardDeviations", "}"}], ",", 
        RowBox[{"{", 
         RowBox[{
          RowBox[{"Transpose", "[", "variancesN", "]"}], "[", 
          RowBox[{"[", "2", "]"}], "]"}], "}"}], ",", 
        RowBox[{"Transpose", "[", "confIntervals", "]"}]}], "]"}], "]"}]}], 
    ";"}], "\[IndentingNewLine]", "\[IndentingNewLine]", 
   RowBox[{
    RowBox[{"Print", "[", "]"}], ";"}], "\[IndentingNewLine]", 
   RowBox[{"Export", "[", 
    RowBox[{
    "\"\<Probabilistic ages output.xlsx\>\"", ",", "\[IndentingNewLine]", 
     RowBox[{"Prepend", "[", 
      RowBox[{
       RowBox[{"Prepend", "[", 
        RowBox[{"outputData", ",", 
         RowBox[{"{", 
          RowBox[{
          "\"\<Boundary number\>\"", ",", "\"\<Boundary type\>\"", ",", 
           "\"\<Assigned probability\>\"", ",", "\"\<Radius\>\"", ",", 
           "\"\<Minimum possible age\>\"", ",", 
           "\"\<Maximum possible age\>\"", ",", "\"\<Expected age\>\"", ",", 
           "\"\<Standard deviation\>\"", ",", 
           "\"\<Number of possible ages\>\"", ",", 
           "\"\<Lower 95% confidence limit\>\"", ",", 
           "\"\<Upper 95% confidence limit\>\""}], "}"}]}], "]"}], ",", 
       RowBox[{"{", "initialString", "}"}]}], "]"}]}], "]"}], 
   "\[IndentingNewLine]", "\[IndentingNewLine]", "\[IndentingNewLine]", 
   RowBox[{"(*", " ", 
    RowBox[{"Export", " ", "additional", " ", "parameters"}], " ", "*)"}], 
   "\[IndentingNewLine]", 
   RowBox[{"Export", "[", 
    RowBox[{"\"\<Additional parameters.xlsx\>\"", ",", 
     RowBox[{"{", 
      RowBox[{
       RowBox[{"{", "initialString", "}"}], ",", 
       RowBox[{"{", "}"}], ",", "\[IndentingNewLine]", 
       RowBox[{"{", 
        RowBox[{"\"\<Number of boundaries:\>\"", ",", 
         RowBox[{"Length", "[", "probabilities", "]"}]}], "}"}], ",", 
       "\[IndentingNewLine]", 
       RowBox[{"{", 
        RowBox[{"\"\<Last expected age (years):\>\"", ",", 
         RowBox[{"expectedAges", "[", 
          RowBox[{"[", 
           RowBox[{"-", "1"}], "]"}], "]"}]}], "}"}], ",", 
       "\[IndentingNewLine]", 
       RowBox[{"{", 
        RowBox[{
        "\"\<Mean width of confidence interval (years):\>\"", ",", 
         "meanConfIntervalWidth"}], "}"}], ",", 
       RowBox[{"{", 
        RowBox[{
        "\"\<Ratio between mean half-intervals below and above expected ages:\
\>\"", ",", "ratioBelowAbove"}], "}"}], ",", 
       RowBox[{"{", 
        RowBox[{
        "\"\<Mean increment of confidence interval per boundary (years):\>\"",
          ",", "meanConfIntervalIncrementPerBoundary"}], "}"}], ",", 
       RowBox[{"{", "}"}], ",", 
       RowBox[{"{", 
        RowBox[{"\"\<Classical mean sensitivity:\>\"", ",", "ms"}], "}"}], 
       ",", 
       RowBox[{"{", 
        RowBox[{"\"\<Number of widths for sensitivities:\>\"", ",", 
         RowBox[{"Length", "[", "widths", "]"}]}], "}"}], ",", 
       RowBox[{"{", "}"}], ",", 
       RowBox[{"{", 
        RowBox[{"\"\<Statistical mean sensitivity:\>\"", ",", "msP"}], "}"}], 
       ",", 
       RowBox[{"{", 
        RowBox[{"\"\<Standard error:\>\"", ",", "SEmsS"}], "}"}], ",", 
       RowBox[{"{", 
        RowBox[{"\"\<Lower 95% confidence limit:\>\"", ",", "lowerCL"}], 
        "}"}], ",", 
       RowBox[{"{", 
        RowBox[{"\"\<Upper 95% confidence limit:\>\"", ",", "upperCL"}], 
        "}"}], ",", 
       RowBox[{"{", "}"}], ",", 
       RowBox[{"{", 
        RowBox[{
        "\"\<Classical process standard deviation (cm):\>\"", ",", "sProc"}], 
        "}"}], ",", 
       RowBox[{"{", 
        RowBox[{
        "\"\<Classical first-order autorcorrelation:\>\"", ",", "rac1"}], 
        "}"}], ",", 
       RowBox[{"{", 
        RowBox[{
        "\"\<Classical variance of time series (cm^2):\>\"", ",", "s2"}], 
        "}"}], ",", 
       RowBox[{"{", "}"}], ",", 
       RowBox[{"{", 
        RowBox[{
        "\"\<Probabilistic process standard deviation (cm):\>\"", ",", 
         "sProcNew"}], "}"}], ",", 
       RowBox[{"{", 
        RowBox[{
        "\"\<Probabilistic first-order autorcorrelation:\>\"", ",", 
         "rac1New"}], "}"}], ",", 
       RowBox[{"{", 
        RowBox[{
        "\"\<Probabilistic variance of time series (cm^2):\>\"", ",", 
         "s2New"}], "}"}]}], "}"}]}], "]"}], "\[IndentingNewLine]", 
   "\[IndentingNewLine]", "\[IndentingNewLine]"}]}]], "Input",
 CellChangeTimes->{{3.6263681438231244`*^9, 3.6263681515575533`*^9}, {
   3.626368190745038*^9, 3.6263682547138453`*^9}, 3.63283258409818*^9, 
   3.6328329982447453`*^9, {3.633073064234192*^9, 3.6330730753142076`*^9}, {
   3.6330991465168977`*^9, 3.633099155470075*^9}, 3.6333551239066377`*^9, 
   3.634816420446537*^9, 3.6591198474302363`*^9, {3.681579840312246*^9, 
   3.681579844917925*^9}, {3.683549893979906*^9, 3.683549895541605*^9}, {
   3.7336727920300026`*^9, 3.7336727984220285`*^9}, {3.73367282899292*^9, 
   3.73367285357584*^9}, {3.733688799788005*^9, 3.733688799794506*^9}, {
   3.734354105954157*^9, 3.7343541528316846`*^9}, {3.7344616337025375`*^9, 
   3.7344616508509355`*^9}, {3.7344616847908335`*^9, 
   3.7344616877952127`*^9}, {3.7358202362137947`*^9, 3.735820248452577*^9}, {
   3.735820350985145*^9, 3.7358203533529024`*^9}, {3.750796809973523*^9, 
   3.750796862292201*^9}, {3.7531101129180927`*^9, 3.7531101144227867`*^9}, {
   3.7532271792214384`*^9, 3.753227191352583*^9}, {3.7532272584700255`*^9, 
   3.7532272585547743`*^9}, {3.753228941206778*^9, 3.753228974969431*^9}, {
   3.7532290500826488`*^9, 3.753229124328705*^9}, 3.753229155957084*^9, {
   3.753229204278839*^9, 3.7532292049102097`*^9}, {3.7532292399658785`*^9, 
   3.753229280497456*^9}, {3.757074668233827*^9, 3.757074691012561*^9}, {
   3.7570748982039413`*^9, 3.7570749001235933`*^9}, {3.7570749801222663`*^9, 
   3.7570750424639177`*^9}, {3.7570953282789197`*^9, 
   3.7570953351352434`*^9}, {3.7614843798271933`*^9, 
   3.7614843853574033`*^9}, {3.761484641981099*^9, 3.7614846524182262`*^9}, 
   3.761484751757543*^9, {3.7614848028049974`*^9, 3.7614848067963495`*^9}, 
   3.761484855719511*^9, 3.7614849464697847`*^9, {3.7614856694543023`*^9, 
   3.7614856944623823`*^9}, {3.761489742824869*^9, 3.7614898318960514`*^9}, 
   3.7615044696046934`*^9, 3.7615045717280874`*^9, {3.761504658081842*^9, 
   3.7615046615043325`*^9}, {3.761504708435141*^9, 3.7615047202871647`*^9}, {
   3.76998126662829*^9, 3.7699813335232224`*^9}, {3.769981771491042*^9, 
   3.7699817744391413`*^9}, {3.7699819333782578`*^9, 
   3.7699819367527037`*^9}, {3.771010091318734*^9, 3.7710100952202997`*^9}, {
   3.7710102189304533`*^9, 3.771010221697057*^9}, {3.7710108063534727`*^9, 
   3.771010811857751*^9}, {3.771195806220162*^9, 3.7711958080447426`*^9}, {
   3.771514948361521*^9, 3.771515055033967*^9}, {3.771520620641794*^9, 
   3.7715206382498417`*^9}, {3.7715208016449533`*^9, 
   3.7715208089228706`*^9}, {3.7960432815149555`*^9, 
   3.7960432889695883`*^9}, {3.7960433199599547`*^9, 3.796043360214484*^9}, {
   3.7960441697528133`*^9, 3.796044202563737*^9}, {3.796044249527483*^9, 
   3.796044256612499*^9}, {3.7960443441048036`*^9, 3.796044361082386*^9}, {
   3.796044561806802*^9, 3.7960445928717594`*^9}, {3.796044667541683*^9, 
   3.79604467466187*^9}, {3.796044789002816*^9, 3.796044796321717*^9}, {
   3.796046998104751*^9, 3.7960471267461843`*^9}, {3.796049426174388*^9, 
   3.7960494721009083`*^9}, {3.796051464305744*^9, 3.7960514656356363`*^9}, {
   3.7960518147061443`*^9, 3.7960518543346667`*^9}, {3.796068852687934*^9, 
   3.79606894949808*^9}, {3.7960692429322033`*^9, 3.7960692459172144`*^9}, {
   3.79606928320695*^9, 3.796069286789234*^9}, {3.796069393887034*^9, 
   3.7960694158466787`*^9}, {3.7960694745068903`*^9, 
   3.7960694783665147`*^9}, {3.7996765971377835`*^9, 3.799676615244784*^9}, {
   3.7996766967418575`*^9, 3.7996767025725355`*^9}, {3.799678032205141*^9, 
   3.799678066215524*^9}, {3.7996781304955816`*^9, 3.7996781322552004`*^9}, {
   3.799873076851259*^9, 3.7998730800313253`*^9}, {3.7998731202010355`*^9, 
   3.799873148141266*^9}, {3.7998745993706636`*^9, 3.7998746030633774`*^9}, {
   3.79987465643064*^9, 3.799874657120865*^9}, {3.7998747066048083`*^9, 
   3.7998747258010435`*^9}, {3.799874968560802*^9, 3.799874975621087*^9}, {
   3.799877837869231*^9, 3.799877873019208*^9}, {3.7998779974509974`*^9, 
   3.799878087969226*^9}, 3.799878865660734*^9, {3.7998789117634273`*^9, 
   3.799878933928982*^9}, {3.7998804816780567`*^9, 3.7998805790182486`*^9}, {
   3.799880620447924*^9, 3.7998807068279886`*^9}, {3.799880754582765*^9, 
   3.799880813978191*^9}, {3.7998809477581854`*^9, 3.7998809653880873`*^9}, {
   3.799881039228094*^9, 3.799881054918003*^9}},
 CellLabel->"In[55]:=",ExpressionUUID->"a8c9320f-6626-4a7a-9e64-a3d06bbd1351"],

Cell[BoxData[
 GraphicsBox[{{}, {{{}, {}, {}, {}, 
     {RGBColor[1, 0, 0], Opacity[0.3], 
      LineBox[{{0., 0.}, {0., 1.1522540045725673`*^-37}}], 
      LineBox[{{1., 0.}, {1., 2.7003411495394735`*^-35}}], 
      LineBox[{{2., 0.}, {2., 3.098244360103966*^-33}}], 
      LineBox[{{3., 0.}, {3., 2.3194307778190082`*^-31}}], 
      LineBox[{{4., 0.}, {4., 1.2739814639932345`*^-29}}], 
      LineBox[{{5., 0.}, {5., 5.473623890003872*^-28}}], 
      LineBox[{{6., 0.}, {6., 1.9152317317082164`*^-26}}], 
      LineBox[{{7., 0.}, {7., 5.610502367004068*^-25}}], 
      LineBox[{{8., 0.}, {8., 1.4038632025672673`*^-23}}], 
      LineBox[{{9., 0.}, {9., 3.046291393806096*^-22}}], 
      LineBox[{{10., 0.}, {10., 5.8004972010296064`*^-21}}], 
      LineBox[{{11., 0.}, {11., 9.783298487725867*^-20}}], 
      LineBox[{{12., 0.}, {12., 1.472770081166967*^-18}}], 
      LineBox[{{13., 0.}, {13., 1.9912384626818534`*^-17}}], 
      LineBox[{{14., 0.}, {14., 2.430482241214615*^-16}}], 
      LineBox[{{15., 0.}, {15., 2.6897336802775064`*^-15}}], 
      LineBox[{{16., 0.}, {16., 2.7085222611323852`*^-14}}], 
      LineBox[{{17., 0.}, {17., 2.48921630642478*^-13}}], 
      LineBox[{{18., 0.}, {18., 2.0930567177878943`*^-12}}], 
      LineBox[{{19., 0.}, {19., 1.6135328877064566`*^-11}}], 
      LineBox[{{20., 0.}, {20., 1.1422863707968939`*^-10}}], 
      LineBox[{{21., 0.}, {21., 7.436060296168012*^-10}}], 
      LineBox[{{22., 0.}, {22., 4.455671423452543*^-9}}], 
      LineBox[{{23., 0.}, {23., 2.459165967214984*^-8}}], 
      LineBox[{{24., 0.}, {24., 1.2506787700909538`*^-7}}], 
      LineBox[{{25., 0.}, {25., 5.862004964755717*^-7}}], 
      LineBox[{{26., 0.}, {26., 2.5318025967689278`*^-6}}], 
      LineBox[{{27., 0.}, {27., 0.000010072051289106884`}}], 
      LineBox[{{28., 0.}, {28., 0.000036881481926288435`}}], 
      LineBox[{{29., 0.}, {29., 0.00012418511155707664`}}], 
      LineBox[{{30., 0.}, {30., 0.00038399984495198}}], 
      LineBox[{{31., 0.}, {31., 0.0010886067710782882`}}], 
      LineBox[{{32., 0.}, {32., 0.0028235738124843092`}}], 
      LineBox[{{33., 0.}, {33., 0.006683967955399574}}], 
      LineBox[{{34., 0.}, {34., 0.014397128208429876`}}], 
      LineBox[{{35., 0.}, {35., 0.028116744501168925`}}], 
      LineBox[{{36., 0.}, {36., 0.049571842020851735`}}], 
      LineBox[{{37., 0.}, {37., 0.07849531741298618}}], 
      LineBox[{{38., 0.}, {38., 0.11093842847996344`}}], 
      LineBox[{{39., 0.}, {39., 0.13888219553298586`}}], 
      LineBox[{{40., 0.}, {40., 0.1525661765634418}}], 
      LineBox[{{41., 0.}, {41., 0.1453428138280134}}], 
      LineBox[{{42., 0.}, {42., 0.11826915242867753`}}], 
      LineBox[{{43., 0.}, {43., 0.08057187128520024}}], 
      LineBox[{{44., 0.}, {44., 0.044702308266521495`}}], 
      LineBox[{{45., 0.}, {45., 0.01940021744377142}}], 
      LineBox[{{46., 0.}, {46., 0.0061773070888735074`}}], 
      LineBox[{{47., 0.}, {47., 0.001283395465272844}}], 
      LineBox[{{48., 0.}, {48., 0.0001305414505118211}}]}}, 
    {RGBColor[1, 0, 0], PointSize[0.012833333333333334`], AbsoluteThickness[
     1.6], GeometricTransformationBox[InsetBox[
       StyleBox["\<\"\[FilledCircle]\"\>",
        StripOnInput->False,
        FontSize->8], {0., 0.}], CompressedData["
1:eJxFzGtI0wEUxuFNcyyYpCHDwnQzN0RMp2Y53eVVt9nNgUFKCqlzuSWBYLSI
rSHl7IN5KUtDrKTSiNCUlqwyZVlr80OQ0iIpMt1K7CZeSmxFwv9EB94PDz84
Ql31/sPBLBYrZW3stQWx/t+HlBmRqyM3g9G88umva8f0C04yC02mS1/UfImU
IRfNdX++ql5eIIeh7YdFrxXPkyPQpOlhz/WpMxlHooIff7Hzfjs5Ch9/3y0s
tfvJAoxzQkJGViRZjGPhYOuqdetOkOPAj579dkj/iCyGw3U+LnQqQI7H8Gvu
8+WELBnjBEw7LYpNyyZyIqx7Gj01ZwbISWhNHrFtzpwlS2ArGe11W6PljFMQ
G15sSKwrIKeCf8XLEx05TU7DlKBotf/xAHk7ylEvEVS+J6dDHo7PE+fWKxjv
QOnK5aCwrWnkndCtFqXbDcXkDDy4Jerb56klS3FvKLn+6J0b5Ex4N5pT2fJn
5CxML0Gij/GTZTgYOh4uLgxWMpZD0asNLGsEZAV4zjZXTYKUrMRghOPqwqsC
MjD50NttEhoY1wJv86sC3WVm6tngsK1euaWRejaWfhrd18c6qecgxtDCMpff
pp4Db8M2vyrSTj0XljnJ6vHKIeq5CHg+7fW5nNRV0FYZ3+w+O0pdhZtjPF97
xxPqanAbXmyZ0QxTV2NwRNRf0vXvvwbG79EtGTM91DXwySYae961Us/D5KJb
UZZ/knoeNjRrKhY5B6jvgjDplE0RJVT+Beor1Qo=
      "]]}}, {{}, {}}},
  AspectRatio->0.75,
  Axes->{True, True},
  AxesLabel->{None, None},
  AxesOrigin->{0, 0},
  DisplayFunction->Identity,
  Frame->{{True, True}, {True, True}},
  FrameLabel->{{
     FormBox[
      StyleBox["\"Probability\"", 
       GrayLevel[0], FontSize -> 12, StripOnInput -> False], TraditionalForm],
      None}, {
     FormBox[
      StyleBox["\"Age (years)\"", 
       GrayLevel[0], FontSize -> 12, StripOnInput -> False], TraditionalForm], 
     FormBox[
      StyleBox["\"Probability density function of last boundary (48)\"", 
       RGBColor[0.151827, 0.281636, 0.714931], FontSize -> 16, StripOnInput -> 
       False], TraditionalForm]}},
  FrameStyle->12,
  FrameTicks->{{Automatic, Automatic}, {Automatic, Automatic}},
  GridLines->{None, None},
  GridLinesStyle->Directive[
    GrayLevel[0.5, 0.4]],
  ImageMargins->8,
  ImageSize->400,
  Method->{
   "OptimizePlotMarkers" -> True, "OptimizePlotMarkers" -> True, 
    "CoordinatesToolOptions" -> {"DisplayFunction" -> ({
        Identity[
         Part[#, 1]], 
        Identity[
         Part[#, 2]]}& ), "CopiedValueFunction" -> ({
        Identity[
         Part[#, 1]], 
        Identity[
         Part[#, 2]]}& )}},
  PlotRange->{{0, 48.}, {0, 0.1525661765634418}},
  PlotRangeClipping->True,
  PlotRangePadding->{{
     Scaled[0.02], 
     Scaled[0.02]}, {
     Scaled[0.02], 
     Scaled[0.05]}},
  Ticks->{Automatic, Automatic}]], "Output",
 CellChangeTimes->{
  3.7532291712797976`*^9, {3.753229217167318*^9, 3.7532292589875455`*^9}, 
   3.7532755777282066`*^9, 3.7570747272581344`*^9, 3.757075055073717*^9, 
   3.757095256855339*^9, 3.7570953360964594`*^9, 3.761484712806711*^9, 
   3.7614849231691303`*^9, 3.7614850112016687`*^9, 3.761485492922375*^9, 
   3.761485696562762*^9, 3.7614897694138823`*^9, {3.7614898010911427`*^9, 
   3.7614898328659525`*^9}, 3.7615040918272934`*^9, 3.7615045876972723`*^9, 
   3.7615046717402773`*^9, 3.7615047208591447`*^9, 3.7615049100759225`*^9, 
   3.7684294821675253`*^9, 3.7684297774300117`*^9, 3.7684298416650352`*^9, 
   3.76842994804265*^9, 3.7684300070875826`*^9, 3.7684301249879484`*^9, 
   3.7684303143846016`*^9, 3.7684303745090218`*^9, 3.768430778269431*^9, 
   3.7684317129737887`*^9, {3.768431836404085*^9, 3.7684318647957044`*^9}, 
   3.768431944981106*^9, {3.769980350295826*^9, 3.769980376799876*^9}, 
   3.7699804367304573`*^9, 3.769980590356448*^9, {3.769981283809002*^9, 
   3.7699813339365845`*^9}, 3.7699819002271137`*^9, 3.7699819378824973`*^9, 
   3.770326987327491*^9, 3.7703783448214264`*^9, 3.7703784607016215`*^9, 
   3.770382554357894*^9, 3.770387591563922*^9, 3.770388632723106*^9, 
   3.7703895504882536`*^9, 3.7704165125251093`*^9, 3.770416551076689*^9, 
   3.7706758962899504`*^9, 3.77067593448236*^9, 3.7706759789857397`*^9, 
   3.770843826638196*^9, 3.770937068587661*^9, 3.7709372448508835`*^9, 
   3.770937310763054*^9, 3.7709798658522882`*^9, 3.7710108126137295`*^9, 
   3.7711883103579445`*^9, 3.771195815800353*^9, 3.771444973147542*^9, 
   3.771445007316724*^9, 3.7715035751145215`*^9, 3.7715090926874714`*^9, 
   3.771514924358438*^9, 3.7715149959615765`*^9, 3.771515057160757*^9, 
   3.7715208182978396`*^9, 3.7856051963995676`*^9, 3.785624050290382*^9, 
   3.786565441364539*^9, 3.795724298200255*^9, 3.7957301963623667`*^9, 
   3.795730233095153*^9, 3.7959798231346445`*^9, 3.7959799108644714`*^9, 
   3.795980643397094*^9, 3.795980777337125*^9, 3.795981255162977*^9, 
   3.795984222462222*^9, 3.795984312326982*^9, 3.795985264552487*^9, 
   3.795985976698741*^9, 3.795986535094619*^9, 3.7959879776588917`*^9, 
   3.7959891448285766`*^9, 3.7959893175188313`*^9, 3.796037474850586*^9, 
   3.796043368968996*^9, 3.796044274747646*^9, 3.796044370602505*^9, 
   3.7960445950418673`*^9, 3.7960446756419387`*^9, 3.796044798781474*^9, 
   3.796049510399161*^9, 3.7960518699299545`*^9, 3.7960520535692706`*^9, 
   3.7960521731191463`*^9, 3.796052203209011*^9, 3.796052297668891*^9, 
   3.796052361073805*^9, 3.79605244090861*^9, {3.7960525030531893`*^9, 
   3.79605252270829*^9}, 3.796066932041462*^9, 3.7960669705912504`*^9, 
   3.7960674206613426`*^9, 3.7960689631426067`*^9, 3.7960693546871114`*^9, 
   3.796069416677001*^9, 3.796069495388713*^9, 3.796167836804897*^9, 
   3.796251264497347*^9, 3.796321595417169*^9, 3.7991882822880273`*^9, 
   3.7994115737800426`*^9, 3.799441113624531*^9, 3.799441169384759*^9, 
   3.7995066080051675`*^9, 3.799508937841813*^9, 3.7995089828266478`*^9, 
   3.799509909212516*^9, 3.799510374493922*^9, 3.799667980375268*^9, 
   3.799675420611761*^9, 3.7996767475958977`*^9, 3.7996780702102747`*^9, 
   3.799678133005047*^9, 3.7998611971286187`*^9, 3.799861231696971*^9, 
   3.7998612751285334`*^9, 3.7998613180283737`*^9, 3.7998669834948826`*^9, 
   3.7998710358034554`*^9, 3.7998714834582353`*^9, 3.7998716742807055`*^9, 
   3.799871733490923*^9, 3.799872706981378*^9, 3.7998727814762707`*^9, 
   3.799873151381304*^9, 3.7998746591707554`*^9, 3.7998747304708724`*^9, 
   3.799874976512308*^9, 3.7998765497895947`*^9, 3.7998765873694715`*^9, 
   3.7998775952890587`*^9, 3.7998779174537954`*^9, 3.7998780968890486`*^9, {
   3.7998789787388296`*^9, 3.799878989003598*^9}, 3.7998791287820187`*^9, 
   3.7998808258327274`*^9, 3.7998809738228736`*^9, 3.7998810566630135`*^9, 
   3.7998831477183323`*^9, 3.806007890292283*^9},
 CellLabel->"Out[55]=",ExpressionUUID->"9abfafd5-613d-46fc-8b76-9623afd2266f"],

Cell[BoxData[
 GraphicsBox[{{}, {{{}, {}, 
     {RGBColor[1, 0, 0], PointSize[
       NCache[
        Rational[7, 360], 0.019444444444444445`]], AbsoluteThickness[1.3], 
      LineBox[CompressedData["
1:eJw1yVtI0wEUx/GpCV3IRJSt5nAbabFsbdPpnG77uc0pJdiyiBySLSrzVi1h
diFWSBT0oPnQMBWGEsO0i5Mwy2CSM5PFkIJaKrXFzI1qDyJWol3+xwOHcz58
BeYzB07Eslgs6d/9dz9Lg+medp2CRbM4O5a3Gj9KjmpKYzdEjEpJHmXYnb1y
cVIbeT0UjnLeHUuUnAh7sGX4isygZJwMW+fyTckpO5mDqcCq324NkVMxHz8z
ealPms+YD/ZUWqYorYksRC63t9UYek7ejtrqPpXlwQo5A0VdwfB0iqqA8U54
fos2Wz1NZBGUv44q/Vtc5Ez4xZu8KR1hshiPqgZc6fN8FWMJFJU+ntFRTpZi
xNkiKZtpJsuwJD/9qeLIIDkLUcP+xnx1gJyNn8KDr8ypCWrGcry43G3qCOWQ
czBRx7/Xn1hFzkVktJ/d5G0mK9Cwm3vr9ayTnAfZ7NV3rsZJshINdY701uUI
OR+N1UrT3kMbNYwLYCrmtZVMZ5BVqBxIurGvVEtW40u928xZriBrEBq6W+su
s5CBY3Fxg1nvrzO2AdnXMKYQtVMvRPLIW0/9xfvUC7Ht9sDxhfph6losJZzt
SdWNU9eCq33p2/VsiroOW3cMLXZ2faSuA1/85JzgcYC6HhNVT2vGD89R10Mk
O/+mmx+hXgRB2Kp/OPiNehE4Hy54A8If1A1YtXyN8bnJNgPm1p0crVlY68XY
42QXfF9Z68WI+f9EqZfgD4ZV1Wc=
       "]]}}, 
    {RGBColor[1, 0, 0], PointSize[
      NCache[
       Rational[7, 360], 0.019444444444444445`]], AbsoluteThickness[1.3], 
     GeometricTransformationBox[InsetBox[
       StyleBox["\<\"\[FilledCircle]\"\>",
        StripOnInput->False,
        FontSize->7], {0., 0.}], CompressedData["
1:eJw1yWtI0wEUxuGpCV3IRBStOdwkLZatbd52da/bnFKCLYvIIdmiMm/VGrgu
hIVEQR80PzRMhaHEMO2yjTDLQMmZyWKMgjIdNWPmRrUPIlZDk/7HAy+chx/P
eO7QqTgWiyVaW8zaYtf2VTSX5e7USFh0S/5x6Wr8GDmiKo/dFNbLhFLKsNr7
8wVJHeSNkNgqOfdMEXIirHNtw9fEOhnjZLR0R28Lz1jJafAFVqetzUFyOhbi
Z6euDIjkjLlI9WXk8DMs5EwUsvvb9cGX5J2orx1Qmh6tkLNR0jMXmklRKhjv
hvsvf2uz20LmQ/bnuGx6m5Ocg2nBFk9KV4gswJMahzNrgatkLISk2svR2yrJ
IozY24QVs61kMZbzz36pOuYi5yKiO2iWFwXIefidefiNMT2hiHE+Xl3tNXQF
C8gFmGzgPhhMrCEXIjw2mGrxtJIlaNrLvvPWbydLIfZf/+A0T5FlaGqwZbVH
w2Q5zLUyw/4jm1WMFTCUcjrKZrLJSlQ7km4dKFeTi/CtcdSYFq0iqxAcul8/
WmEiAyfi4ly5H28ybgHybmBcwu+kXozkkffuxssPqRdjx13HycXGYepqLCec
70vXTFBXg61+7d3zwkddg+27hpa6ez5T14AreHaB9zRAXYvJmud1E0fnqWvB
F19818sNUy8BL9Ssfez6Qb0EaZ8ueQKZv6jrsGr6HuMdJbfoML/h9Fjd4nov
xT57quLnynovRcz/J0K9DP8AlAHVaQ==
      "]]}}, {{}, {}}},
  AspectRatio->0.75,
  Axes->False,
  AxesLabel->{None, None},
  AxesOrigin->{0, 0},
  DisplayFunction->Identity,
  Frame->{{True, True}, {True, True}},
  FrameLabel->{{
     FormBox[
      StyleBox["\"Age (years)\"", 
       GrayLevel[0], FontSize -> 12, StripOnInput -> False], TraditionalForm],
      None}, {
     FormBox[
      StyleBox["\"Cumulative probability\"", 
       GrayLevel[0], FontSize -> 12, StripOnInput -> False], TraditionalForm], 
     FormBox[
      StyleBox["\"Cumulative distribution function\\nof last boundary (48)\"", 
       RGBColor[0.151827, 0.281636, 0.714931], FontSize -> 16, StripOnInput -> 
       False], TraditionalForm]}},
  FrameStyle->12,
  FrameTicks->{{Automatic, Automatic}, {Automatic, Automatic}},
  GridLines->{None, None},
  GridLinesStyle->Directive[
    GrayLevel[0.5, 0.4]],
  ImageMargins->8,
  ImageSize->400,
  Method->{
   "OptimizePlotMarkers" -> True, "OptimizePlotMarkers" -> True, 
    "CoordinatesToolOptions" -> {"DisplayFunction" -> ({
        Identity[
         Part[#, 1]], 
        Identity[
         Part[#, 2]]}& ), "CopiedValueFunction" -> ({
        Identity[
         Part[#, 1]], 
        Identity[
         Part[#, 2]]}& )}},
  PlotRange->{{0, 1.0000000000000002`}, {0, 48.}},
  PlotRangeClipping->True,
  PlotRangePadding->{{
     Scaled[0.02], 
     Scaled[0.02]}, {
     Scaled[0.02], 
     Scaled[0.05]}},
  Ticks->{Automatic, Automatic}]], "Output",
 CellChangeTimes->{
  3.7532291712797976`*^9, {3.753229217167318*^9, 3.7532292589875455`*^9}, 
   3.7532755777282066`*^9, 3.7570747272581344`*^9, 3.757075055073717*^9, 
   3.757095256855339*^9, 3.7570953360964594`*^9, 3.761484712806711*^9, 
   3.7614849231691303`*^9, 3.7614850112016687`*^9, 3.761485492922375*^9, 
   3.761485696562762*^9, 3.7614897694138823`*^9, {3.7614898010911427`*^9, 
   3.7614898328659525`*^9}, 3.7615040918272934`*^9, 3.7615045876972723`*^9, 
   3.7615046717402773`*^9, 3.7615047208591447`*^9, 3.7615049100759225`*^9, 
   3.7684294821675253`*^9, 3.7684297774300117`*^9, 3.7684298416650352`*^9, 
   3.76842994804265*^9, 3.7684300070875826`*^9, 3.7684301249879484`*^9, 
   3.7684303143846016`*^9, 3.7684303745090218`*^9, 3.768430778269431*^9, 
   3.7684317129737887`*^9, {3.768431836404085*^9, 3.7684318647957044`*^9}, 
   3.768431944981106*^9, {3.769980350295826*^9, 3.769980376799876*^9}, 
   3.7699804367304573`*^9, 3.769980590356448*^9, {3.769981283809002*^9, 
   3.7699813339365845`*^9}, 3.7699819002271137`*^9, 3.7699819378824973`*^9, 
   3.770326987327491*^9, 3.7703783448214264`*^9, 3.7703784607016215`*^9, 
   3.770382554357894*^9, 3.770387591563922*^9, 3.770388632723106*^9, 
   3.7703895504882536`*^9, 3.7704165125251093`*^9, 3.770416551076689*^9, 
   3.7706758962899504`*^9, 3.77067593448236*^9, 3.7706759789857397`*^9, 
   3.770843826638196*^9, 3.770937068587661*^9, 3.7709372448508835`*^9, 
   3.770937310763054*^9, 3.7709798658522882`*^9, 3.7710108126137295`*^9, 
   3.7711883103579445`*^9, 3.771195815800353*^9, 3.771444973147542*^9, 
   3.771445007316724*^9, 3.7715035751145215`*^9, 3.7715090926874714`*^9, 
   3.771514924358438*^9, 3.7715149959615765`*^9, 3.771515057160757*^9, 
   3.7715208182978396`*^9, 3.7856051963995676`*^9, 3.785624050290382*^9, 
   3.786565441364539*^9, 3.795724298200255*^9, 3.7957301963623667`*^9, 
   3.795730233095153*^9, 3.7959798231346445`*^9, 3.7959799108644714`*^9, 
   3.795980643397094*^9, 3.795980777337125*^9, 3.795981255162977*^9, 
   3.795984222462222*^9, 3.795984312326982*^9, 3.795985264552487*^9, 
   3.795985976698741*^9, 3.795986535094619*^9, 3.7959879776588917`*^9, 
   3.7959891448285766`*^9, 3.7959893175188313`*^9, 3.796037474850586*^9, 
   3.796043368968996*^9, 3.796044274747646*^9, 3.796044370602505*^9, 
   3.7960445950418673`*^9, 3.7960446756419387`*^9, 3.796044798781474*^9, 
   3.796049510399161*^9, 3.7960518699299545`*^9, 3.7960520535692706`*^9, 
   3.7960521731191463`*^9, 3.796052203209011*^9, 3.796052297668891*^9, 
   3.796052361073805*^9, 3.79605244090861*^9, {3.7960525030531893`*^9, 
   3.79605252270829*^9}, 3.796066932041462*^9, 3.7960669705912504`*^9, 
   3.7960674206613426`*^9, 3.7960689631426067`*^9, 3.7960693546871114`*^9, 
   3.796069416677001*^9, 3.796069495388713*^9, 3.796167836804897*^9, 
   3.796251264497347*^9, 3.796321595417169*^9, 3.7991882822880273`*^9, 
   3.7994115737800426`*^9, 3.799441113624531*^9, 3.799441169384759*^9, 
   3.7995066080051675`*^9, 3.799508937841813*^9, 3.7995089828266478`*^9, 
   3.799509909212516*^9, 3.799510374493922*^9, 3.799667980375268*^9, 
   3.799675420611761*^9, 3.7996767475958977`*^9, 3.7996780702102747`*^9, 
   3.799678133005047*^9, 3.7998611971286187`*^9, 3.799861231696971*^9, 
   3.7998612751285334`*^9, 3.7998613180283737`*^9, 3.7998669834948826`*^9, 
   3.7998710358034554`*^9, 3.7998714834582353`*^9, 3.7998716742807055`*^9, 
   3.799871733490923*^9, 3.799872706981378*^9, 3.7998727814762707`*^9, 
   3.799873151381304*^9, 3.7998746591707554`*^9, 3.7998747304708724`*^9, 
   3.799874976512308*^9, 3.7998765497895947`*^9, 3.7998765873694715`*^9, 
   3.7998775952890587`*^9, 3.7998779174537954`*^9, 3.7998780968890486`*^9, {
   3.7998789787388296`*^9, 3.799878989003598*^9}, 3.7998791287820187`*^9, 
   3.7998808258327274`*^9, 3.7998809738228736`*^9, 3.7998810566630135`*^9, 
   3.7998831477183323`*^9, 3.8060078903876553`*^9},
 CellLabel->"Out[56]=",ExpressionUUID->"d459f37a-00b3-4d50-843f-66b564805b49"],

Cell[BoxData[
 GraphicsBox[{{{}, {{}, {}, 
     {GrayLevel[0], PointSize[
       NCache[
        Rational[7, 360], 0.019444444444444445`]], AbsoluteThickness[0.8], 
      LineBox[CompressedData["
1:eJxtxTsOAQEYReEblVKhUCgQERGZmPF+zmA8akuQqG3hX7IloJHcEyc5+dr3
5+1RkZR+/vq/V+6qcKuwBuuwAZuwBTuwC3uwDwdwCBM4ginM4BhO4BTO4Bwu
4BKu4Bpu4BbuYA4LN6D2bkAd3IA6ugFVugF1cgPq7AbUxQ2o6883IgQ23Q==

       "]]}}, {{}, {}}}, {{}, 
    {RGBColor[1, 0, 0], PointSize[0.012833333333333334`], AbsoluteThickness[
     1.6], GeometricTransformationBox[InsetBox[
       StyleBox["\<\"\[FilledCircle]\"\>",
        StripOnInput->False,
        FontSize->7], {0., 0.}], CompressedData["
1:eJx1yVtIkwEYxvEvZ6wupINKkVrbXNbm6dtZnbrHuU27SNmIEi1DcdhWJKhX
RbFBoUg0i9EwTRnU3DAddTErjXA6M6EIXZQTzXJ1FxmdCMwl+HrZC8/F7/3z
65tMZg7DMJL1bVlfHPO/W9FcnDKHsP2rhh7oag631JyNkbdBNGx83urhYsM7
8T1X7ktz7iAnAS265rhnieS9mOtgxx4+2ENOheJuyj6fO4XMw5rH1H78+gGy
ACFroLFthE8WAkscpX0wnZyBxDHuYHfPQfJhxA8ls2g/RBZDHK0+8rhJRM7C
zcy6qixTJjkHw68MP2/kZJNZcP2vJ+5zcskSVMxMK2KNLFmK1vkP+xfKJWQZ
Ujstt6vTpWQ52irqhF1/N63AypLnUcI3GVmJa2+yfVnLcrIKKkG4wTOrIOfh
BH9VwwsqyfkI9PV+lAypyAXgOL0n6115ZDXSnminhJfyyYU4xrCnw7UF5CK8
FUSjfrWaXIy14FFteHchWYN+wW/W/WvTQOS8w2b9VLRhGzD5Z9JrnimmXoKI
+/1cwVMN9RJUvexbDJpAXQvHlZjDEiLbtJhYWOVVKkuol6L/3PR8xj2yrRT2
2XdR1y4tdR0C4xcsostkmw7iJFfE+WOz6xHv7+ElW0up67H8gj1jXyQzBnRe
Ha0ZMOqoG3Dr8xdp7TiZKUPl1u7eUzI99TJ4jSMdDW4yU447o3J/eoIB/wCj
5Mex
      "]]}, {{}, {}}}, {{}, 
    {GrayLevel[0], PointSize[0.012833333333333334`], AbsoluteThickness[1.6], 
     GeometricTransformationBox[InsetBox[
       StyleBox["\<\"\[EmptyCircle]\"\>",
        StripOnInput->False,
        FontSize->11], {0., 0.}], CompressedData["
1:eJx10jtMwlAUBuAqiyEOGDEYowbxhQTl/ZBXf1oQV5yZNBAndWaqg4sLDi64
6mjcjMTJ4KquuOLgIA4uOjh5e+/P6E0a8vVvzz33lIXdw526Q9O0iLhGxDWq
/be+9Fb3219rfei8AeVfegyDamf+ZOCAsou5k3bjom0vFz3N5yfpWRScvcuj
vIf24ky+P0P78NZ031T6c/QSZLm2l16BfNzw0X7WX6QDsN9uni/TQeTkfqv0
BuoNsd79dJj9B+gI7kS1ajpIR9GX/azTMchypyE6zv7CdAL29u6DCJ3Eo+w3
Sqdgv+70xOg0PmX/Q2+q34c4ncGUPE+CzmKtJjreT9I5zjNF5yHLTaTpAhry
vEPrkMe55z4aeP6MsgVcifZ6e1nmRXTkPHLMi3h5Ems8z9zg96ItAz+iWve2
wNzkvHTmptovBOYlzo+2Smp/R5F5mfOkrbLq53WYb3G+BvMtPNv9XdNahfM2
mVfU9zymtW3+f0z8Adfhxjo=
      "]]}, {{}, {}}}, {{}, 
    {RGBColor[1, 0, 0], PointSize[0.012833333333333334`], AbsoluteThickness[
     1.6], GeometricTransformationBox[InsetBox[
       StyleBox["\<\"\[FilledCircle]\"\>",
        StripOnInput->False,
        FontSize->7], {0., 0.}], CompressedData["
1:eJx1zFtIk3EYx/F3G5iBC50yR1ntFdmW28TXzTk33X7ObcqKZlJbWFAuNIMs
SDvuZngh0ckpFQYrFE9E1MXGFqOgJpQUYR7ATJRkMTUiKuikZSX0eFHQH56L
z/N9+LOeo9V1AoZhuJXhrQyf+d/7YP5ngb+ZjOmRhfuemVG6S0X12ceCrcKP
5AykPn/RPpm1RJYg7IhG1hr49E8Wvh3va4l1JpOlqAp/1lbGhORsTG6f/3X+
VBo5Bw9GWtr3dmSQZbihObIYD2eSFfAn+mdN7HpyLkLegIFL30hWoebHtE4h
l5Lz0LZBdXVXG0vOR6M6WLXlbTaZQ/dCyHG6KYdcgOhUrGtCLCNroPz0NGmm
WU7WwihzHZ54pSAXIkVpvTnbmEvWoclzsG9QpCIXISTgS7c1q8l6qGLOnZsT
eeRi3Jp6Oaox5JMNkCyL5eYUjmxEp21f0p3BVZfgir8+ftlbQC7Fl7E5ttWi
IZtg7U7rqU/Xks04EOiNGMdWDQzVBUyZ5wr/2Adw4pNPDjl11MtwcfzStdZN
RdTLoN/jZZfmyYwFy9HantvX9dQtcA4N7+7fX0y9HBcSsQav2kC9HD/t0TNB
npG6Faxr4B0XIfus0KzRNqhPlFC3YVHkfmhGKXUb3jzb4eCJTNTtGHbfez0w
TvbZ8f5u3CX0m6lXIOB9hGNKUK/Auq+1wbkOMlMJd5e2RvId+A1L2ryL
      "]]}, {{}, {}}}, {{}, {{}, {}, 
     {GrayLevel[0], PointSize[
       NCache[
        Rational[7, 360], 0.019444444444444445`]], AbsoluteThickness[0.8], 
      LineBox[CompressedData["
1:eJxtyTsOAQEQgOGJSqlQKBSIiIiI9X7veqsdQaJ2BUd2BDSS/WKSyeSbv357
XO+FiEg++73/55XyyPIs4hIu4wqu4hpu4CZu4Tbu4C7u4T5O8AAP8QiP8QRP
8QzP8QIv8Qqv8QanOMv7iWNLx7Gj49jTcRzoOI50HCc6jjMdx+XnN2W3HF4=

       "]]}}, {{}, {}}}},
  AspectRatio->0.75,
  Axes->{True, True},
  AxesLabel->{None, None},
  AxesOrigin->{0, 0},
  DisplayFunction->Identity,
  Frame->{{True, True}, {True, True}},
  FrameLabel->{{
     FormBox[
      StyleBox["\"Age (years)\"", 
       GrayLevel[0], FontSize -> 14, StripOnInput -> False], TraditionalForm],
      None}, {
     FormBox[
      StyleBox["\"Boundary number\"", 
       GrayLevel[0], FontSize -> 14, StripOnInput -> False], TraditionalForm], 
     FormBox[
      StyleBox[
      "\"Expected age, 95% confidence interval,\\nand possible age range for \
each boundary number\"", 
       RGBColor[0.151827, 0.281636, 0.714931], FontSize -> 16, StripOnInput -> 
       False], TraditionalForm]}},
  FrameStyle->14,
  FrameTicks->{{Automatic, Automatic}, {Automatic, Automatic}},
  GridLines->{None, None},
  GridLinesStyle->Directive[
    GrayLevel[0.5, 0.4]],
  ImageMargins->8,
  ImageSize->400,
  Method->{
   "OptimizePlotMarkers" -> True, "OptimizePlotMarkers" -> True, 
    "CoordinatesToolOptions" -> {"DisplayFunction" -> ({
        Identity[
         Part[#, 1]], 
        Identity[
         Part[#, 2]]}& ), "CopiedValueFunction" -> ({
        Identity[
         Part[#, 1]], 
        Identity[
         Part[#, 2]]}& )}},
  PlotRange->{{0, 48.}, {0, 48.}},
  PlotRangeClipping->True,
  PlotRangePadding->{{
     Scaled[0.02], 
     Scaled[0.02]}, {
     Scaled[0.02], 
     Scaled[0.05]}},
  Ticks->{Automatic, Automatic}]], "Output",
 CellChangeTimes->{
  3.7532291712797976`*^9, {3.753229217167318*^9, 3.7532292589875455`*^9}, 
   3.7532755777282066`*^9, 3.7570747272581344`*^9, 3.757075055073717*^9, 
   3.757095256855339*^9, 3.7570953360964594`*^9, 3.761484712806711*^9, 
   3.7614849231691303`*^9, 3.7614850112016687`*^9, 3.761485492922375*^9, 
   3.761485696562762*^9, 3.7614897694138823`*^9, {3.7614898010911427`*^9, 
   3.7614898328659525`*^9}, 3.7615040918272934`*^9, 3.7615045876972723`*^9, 
   3.7615046717402773`*^9, 3.7615047208591447`*^9, 3.7615049100759225`*^9, 
   3.7684294821675253`*^9, 3.7684297774300117`*^9, 3.7684298416650352`*^9, 
   3.76842994804265*^9, 3.7684300070875826`*^9, 3.7684301249879484`*^9, 
   3.7684303143846016`*^9, 3.7684303745090218`*^9, 3.768430778269431*^9, 
   3.7684317129737887`*^9, {3.768431836404085*^9, 3.7684318647957044`*^9}, 
   3.768431944981106*^9, {3.769980350295826*^9, 3.769980376799876*^9}, 
   3.7699804367304573`*^9, 3.769980590356448*^9, {3.769981283809002*^9, 
   3.7699813339365845`*^9}, 3.7699819002271137`*^9, 3.7699819378824973`*^9, 
   3.770326987327491*^9, 3.7703783448214264`*^9, 3.7703784607016215`*^9, 
   3.770382554357894*^9, 3.770387591563922*^9, 3.770388632723106*^9, 
   3.7703895504882536`*^9, 3.7704165125251093`*^9, 3.770416551076689*^9, 
   3.7706758962899504`*^9, 3.77067593448236*^9, 3.7706759789857397`*^9, 
   3.770843826638196*^9, 3.770937068587661*^9, 3.7709372448508835`*^9, 
   3.770937310763054*^9, 3.7709798658522882`*^9, 3.7710108126137295`*^9, 
   3.7711883103579445`*^9, 3.771195815800353*^9, 3.771444973147542*^9, 
   3.771445007316724*^9, 3.7715035751145215`*^9, 3.7715090926874714`*^9, 
   3.771514924358438*^9, 3.7715149959615765`*^9, 3.771515057160757*^9, 
   3.7715208182978396`*^9, 3.7856051963995676`*^9, 3.785624050290382*^9, 
   3.786565441364539*^9, 3.795724298200255*^9, 3.7957301963623667`*^9, 
   3.795730233095153*^9, 3.7959798231346445`*^9, 3.7959799108644714`*^9, 
   3.795980643397094*^9, 3.795980777337125*^9, 3.795981255162977*^9, 
   3.795984222462222*^9, 3.795984312326982*^9, 3.795985264552487*^9, 
   3.795985976698741*^9, 3.795986535094619*^9, 3.7959879776588917`*^9, 
   3.7959891448285766`*^9, 3.7959893175188313`*^9, 3.796037474850586*^9, 
   3.796043368968996*^9, 3.796044274747646*^9, 3.796044370602505*^9, 
   3.7960445950418673`*^9, 3.7960446756419387`*^9, 3.796044798781474*^9, 
   3.796049510399161*^9, 3.7960518699299545`*^9, 3.7960520535692706`*^9, 
   3.7960521731191463`*^9, 3.796052203209011*^9, 3.796052297668891*^9, 
   3.796052361073805*^9, 3.79605244090861*^9, {3.7960525030531893`*^9, 
   3.79605252270829*^9}, 3.796066932041462*^9, 3.7960669705912504`*^9, 
   3.7960674206613426`*^9, 3.7960689631426067`*^9, 3.7960693546871114`*^9, 
   3.796069416677001*^9, 3.796069495388713*^9, 3.796167836804897*^9, 
   3.796251264497347*^9, 3.796321595417169*^9, 3.7991882822880273`*^9, 
   3.7994115737800426`*^9, 3.799441113624531*^9, 3.799441169384759*^9, 
   3.7995066080051675`*^9, 3.799508937841813*^9, 3.7995089828266478`*^9, 
   3.799509909212516*^9, 3.799510374493922*^9, 3.799667980375268*^9, 
   3.799675420611761*^9, 3.7996767475958977`*^9, 3.7996780702102747`*^9, 
   3.799678133005047*^9, 3.7998611971286187`*^9, 3.799861231696971*^9, 
   3.7998612751285334`*^9, 3.7998613180283737`*^9, 3.7998669834948826`*^9, 
   3.7998710358034554`*^9, 3.7998714834582353`*^9, 3.7998716742807055`*^9, 
   3.799871733490923*^9, 3.799872706981378*^9, 3.7998727814762707`*^9, 
   3.799873151381304*^9, 3.7998746591707554`*^9, 3.7998747304708724`*^9, 
   3.799874976512308*^9, 3.7998765497895947`*^9, 3.7998765873694715`*^9, 
   3.7998775952890587`*^9, 3.7998779174537954`*^9, 3.7998780968890486`*^9, {
   3.7998789787388296`*^9, 3.799878989003598*^9}, 3.7998791287820187`*^9, 
   3.7998808258327274`*^9, 3.7998809738228736`*^9, 3.7998810566630135`*^9, 
   3.7998831477183323`*^9, 3.8060078904525714`*^9},
 CellLabel->"Out[57]=",ExpressionUUID->"127ebb08-1454-4566-a55a-c7c743a0b44c"],

Cell[BoxData[
 GraphicsBox[{{{}, {{}, {}, 
     {GrayLevel[0], PointSize[
       NCache[
        Rational[7, 360], 0.019444444444444445`]], AbsoluteThickness[1], 
      LineBox[CompressedData["
1:eJxTTMoPSmViYGAwBGIQjR18sI+w3HKibN9+e6iAgypb41Tn7jNQPocDn+6m
ue+X34PyBRxu/6zL2lPyGMoXcTh7BgReQPkSDh+WH/M273wL5cs41Nqbxu3y
/ATlKzh48TBpt4t9h/KVHK4vLrDluv4TyldxCHm8dPYRhT9QvprD1YqXaoYc
/6B8DQeh5gOnFroyOkD4Wg4g03mYmKB8HYdfIOdNZoby9RysQN6bzwLlGziU
TpZgCeNjg/INHfbPl9K/q8IO5Rs5SAJldTdxQfnGDkDH3jz3HcY3cch5/nvl
x0t8UL6pA9Ax2z7/5YfyzRzAyi8LQvnmDvUg50gIQfkWDuvcH1aJ6AlD+ZYO
4ODhEYHyrRzA3t8A41s7rPp4yTdpgiiUb+OwAhS8jmJQvi0kfE/C+HYOf1aC
NIhD+fYOyqAIs5GA8h0g4dUkCeE3ODiAo19eCirv6JAGAs+g/AZHB5moFOv7
/tJQeScHHVBycJOByjs5gIN7hixU3tkBFBpXfkD5Dc5Q++Sh8i4OB8ABBuU3
uDj4JQlEWJYoQOVdIeF1A8pvcHUAhtY690RFqLwbNDyg/AY3B3B0voXJu0PS
q7oSVN7dQWFDUcbEXCifwcMBlNoWf1ByAADJ18Wp
       "]]}}, {{}, {}}}, {{}, {{}, {}, 
     {RGBColor[1, 0, 0], PointSize[
       NCache[
        Rational[7, 360], 0.019444444444444445`]], AbsoluteThickness[1.8], 
      LineBox[CompressedData["
1:eJxdknkw1HEYxrVEGZSbRXbXNe515+r3WFdqMHaMdigNQ9iUBjWNhtIxpCZE
Sa7ZkWMrVqZZhXILg2lY4xpXpPrDIJWUo/0tf/XOfOf7x/d4n/fzPPTIBHY0
RUpKyka8yP3/utYT3YWDywTH+XXPlfctRGGiKCns/A5hJJv+yPNeP2HaEPQh
uVIOSpb1JctV08SatT1fL/8QJjfSuM3J8wSSvBIpLaoY6CfrKzGexWyrf6WJ
laruk053lwiHZzpUPk8HqYRDeKPfd2K7kp0Z8kAfJxQo5hka60QXVxiT0UTH
aPkld/nRDQKz0o7pNQYInq8o6qRtEqptcjVFxUYYufrN2ObANiFTq85EpglU
brX28bz3wWwh1O9tginI3xUoFDw0j+BYsM3xh5SXJ42GQZ+fuVaWcCHHK5OB
nOBj50tpa1zO05IJUZJFwFCfw04MEy1lVOspQzkkT84dmTpuA23xqWW9PHRz
4p6GGthCLHZ8cF0eGQERhoVbtoj/8pe/OqSEldnKN4qrdhCLEa5tHcL9EUu+
xbw9JNeHleHEEEVVDjvgOilHSwWn6JsErd0Rtb5zKWpWqhCWlX6yqXWCBI+C
GqTzq09HFhyFZPw6Neg1snoMU53xfHXIPzJHHcFSzLOicBdUk3g9NDDKWFgQ
uLru8u3VwHa7P0uk4oZNPvlAE1WMdSbvlxsMSMPctDBxMfsG97P7Lq+b2uje
6K6OHjoGif36VEzwZsZd3hE4R9YiFZyBsul2NqAbGuU6E6iD7Ns72XFdgAUZ
Bx9ddE5t0gIdPSDB/UQPVfF9k8YVHiBpiH7rIX14bKFAmbXXTx/CjpQ40zQW
WiXA9GGmVjCR/4OFgMjDHOdkGmQExTR1rucurzEa5nuZsenTnhDTqvWNoCPn
TnPYiyCvPR50PF5csg3v8ILEziU6AvcXlZ6x897NqwkD1UFNWVE8b9DqEmNz
LzBQ0mwvMFD0AZm28hUG/gHE5laK
       "]]}}, {{}, {}}}, {{}, {{{}, {}, 
      {GrayLevel[0], PointSize[
        NCache[
         Rational[7, 360], 0.019444444444444445`]], AbsoluteThickness[1.5], 
       LineBox[CompressedData["
1:eJxTTMoPSmViYGAwBGIQjQ76D33ViOl/ZR9hueVE2b799hD+L3tVtsapzt1n
7F8H7pBrfc3swKe7ae775feg8lwOt3/WZe0peWw/ayYICDicPQMCL6DqhR0+
LD/mbd751t6O6/riAltxh1p707hdnp/sJ4D1Szl48TBpt4t9t39UJbLO/aGs
A0gV1/Wf9mDjZio4hDxeOvuIwh97sHInJYerFS/VDDn+Qc1XdhBqPnBqoSuj
A0h31RRVB5DpPExMDjZg+9QdfoGcN5nZITUNCJ5pOFiBvDefxQHifi2H0skS
LGF8bA7bgaYFWug47J8vpX9Xhd3hIdg9ug6SQFndTVwOYOO69B2Ajr157juX
A8R9Bg45z3+v/HiJzwFkvUieoQPQMds+/+V3OAx2r5EDWPllQYi/xI0d6kHO
kRByeAN2vzFEn56wAzgSDpg4gIOHR8RBFOwfUwew9zeIOGjGAF2cYeaw6uMl
36QJog6Q8DR3WAEKXkcxB7BxghaQ8D0p5pAG9q+Fw5+VIA3iDmDv7LJ0UAZF
mI0E1P9WkPBqknRYAgr2ZGsHcPTLSznsAIeHDdQcKYdzoGjlsXWQiUqxvu8v
7QCJL1sHHVBycJNx+AY07dBWOwdwcM+QhYaXvQMoNK78kIXYp+8AtU8eGn4O
DgfAASYPsZ/Z0cEvSSDCskQBGp6OkPC6oQBxzw1HSLwkKkLD1wkaHoqQdLfG
yQEcnW8VoeHtDEmv6koQfY3ODgobijIm5io5QNKPswPI2sUflBwA7StVEw==

        "]]}}, 
     {GrayLevel[0], PointSize[
       NCache[
        Rational[7, 360], 0.019444444444444445`]], AbsoluteThickness[1.5], 
      GeometricTransformationBox[InsetBox[
        StyleBox["\<\"\[EmptyCircle]\"\>",
         StripOnInput->False,
         FontSize->11], {0., 0.}], CompressedData["
1:eJxTTMoPSmVmYGAwBGJGIGZiwAT9h75qxPS/so+w3HKibN9+ewj/l70qW+NU
5+4z9q8Dd8i1vmZ24NPdNPf98ntQeS6H2z/rsvaUPLafNRMEBBzOngGBF1D1
wg4flh/zNu98a2/HdX1xga24Q629adwuz0/2E8D6pRy8eJi028W+2z+qElnn
/lDWAaSK6/pPe7BxMxUcQh4vnX1E4Y89WLmTksPVipdqhhz/oOYrOwg1Hzi1
0JXRAaS7aoqqA8h0HiYmBxuwfeoOv0DOm8zskJoGBM80HKxA3pvP4gBxv5ZD
6WQJljA+NoftQNMCLXQc9s+X0r+rwu7wEOweXQdJoKzuJi4HsHFd+g5Ax948
953LAeI+A4ec579XfrzE5wCyXiTP0AHomG2f//I7HAa718gBrPyyIMRf4sYO
9SDnSAg5vAG73xiiT0/YARwJB0wcwMHDI+IgCvaPqQPY+xtEHDRjgC7OMHNY
9fGSb9IEUQdIeJo7rAAFr6OYA9g4QQtI+J4Uc0gD+9fC4c9KkAZxB7B3dlk6
KIMizEYC6n8rSHg1STosAQV7srUDOPrlpRx2gMPDBmqOlMM5ULTy2DrIRKVY
3/eXdoDEl62DDig5uMk4fAOadmirnQM4uGfIQsPL3gEUGld+yELs03eA2icP
DT8HhwPgAJOH2M/s6OCXJBBhWaIADU9HSHjdUIC454YjJF4SFaHh6wQND0VI
ulvj5ACOzreK0PB2hqRXdSWIvkZnB4UNRRkTc5UcIOnH2QFk7eIPSg4A+tdV
FQ==
       "]]}}, {{}, {}}}, {{}, {{}, {}, 
     {RGBColor[1, 0, 0], PointSize[
       NCache[
        Rational[7, 360], 0.019444444444444445`]], AbsoluteThickness[1.8], 
      LineBox[CompressedData["
1:eJx1kn0s1HEcxzl2ZEccnSNyP8kpTl13ebjD992jopyajqlVrpIa1fKQ3Kql
TQ968JCmpWJCalk70ZTFWVFN8lB5iIh5WjPpybO639Gffbbvvvvu+/T+vN5v
SnFk236Gjo6OUDPo+X8V4vn4VdzzCvJvvYR5JmNtci1prx8oV3Q0EBOB6tZw
wWey7Xy1nr/xCPk0fupQeUwPMX3XnNpiM0He1tI1QEr8ykrnSRj4VlDt735h
iIzF5iWqMw1xkqza9XTTdxJY8ku8UW0MPxbD+RxnlLQE9P9JjjdDc+5Rb6Pm
cVJRn5i6M80CQT15N1/wpsht0eHx7hJLfIgfdBQazpCU3vwuH8oa7LOVb3LW
66JYmSURmtuCfp3FYCB0qt3Nic/DBC0vXQ9XF7pc336VgoRu744+ogSqwKVf
7RGbztWXmzCRM1DsdyLaARV3rJd3OBigrE2d/ZHjCCvNrkBlBOefb5gdMXxo
xLbWjRpB6iiP/NjphMj+ycKRRhOwnNcVdkUtg0ZM6Y/p+YhWHMirYrtAe7zJ
DMV6DN7mGAFO03K4bLioZUF2va4o8v2SYOFqjgdtrQ0iyQpo8bAswJ3m8AlL
CG37jyyQuX43s6hKiPsjjVsUKQuQkRLefU25EvdovKs5+N3YRyWtEc3yfc3B
uhyz3HBzMaYK6QuW2Jt1t1TaKMZi2jAvLmr2Z/lYXlw1yyvRCkLO8dcHZW7Q
2m9njctNV24kLXJHOF191vDYoaQm+t1hE7pP2ilbiOmysNyHtzzgQsdhgw1k
NXUh+Xs8ocWdaYtLveoIpUACmsb7MVvMbChLUOlK5/6zAyUvGBKWSlGpBWYH
kYE4QhDnhQCFaYhnDA/j7OBKAu9ZXi08DNZu9dNl+0BDq8g3jEJd8LOegiaf
OR4Uhp90y41TCLR2DlHIUr7EMWdAm1e+PUxGw1R9aQDv0bGI1Ch7BGeLQ7mT
AJ223G/2+AsTrEtk
       "]]}}, {{}, {}}}, {{}, {{}, {}, 
     {GrayLevel[0], PointSize[
       NCache[
        Rational[7, 360], 0.019444444444444445`]], AbsoluteThickness[1], 
      LineBox[CompressedData["
1:eJxTTMoPSmViYGAwBGIQjQtEWG45UbZvvz2Mr8rWONW5+wycz6e7ae775ffg
/Ns/67L2lDyG88+eAYEXcP6H5ce8zTvfwvm19qZxuzw/wflePEza7WLf4fzr
iwtsua7/hPNDHi+dfUThD5x/teKlmiHHPzhfqPnAqYWujA4wPsh0HiYmOP8X
yHmTmeF8K5D35rPA+aWTJVjC+Njg/P3zpfTvqrDD+ZJAWd1NXHA+0LE3z31H
8HOe/1758RIfnA90zLbPf/nhfLDyy4Jwfj3IORJCcP4694dVInrCcD44eHhE
4Hyw9zcg+Ks+XvJNmiAK568ABa+jGJwPDt+TCP6flSAN4nC+MijCbCTgfLB1
TZJwPjj65aXg/DQQeIbgy0SlWN/3l4bzdUDJwU0GzgcH9wxZOB8UGld+IPgQ
++Th/APgAEPw/ZIEIixLFOB8cHjdQPCBobXOPVERLTwQfHB0vkXwwelVXQnO
V9hQlDExF8EHpbbFH5QcADmSqyo=
       "]]}}, {{}, {}}}},
  AspectRatio->0.75,
  Axes->{True, True},
  AxesLabel->{None, None},
  AxesOrigin->{0, 0},
  DisplayFunction->Identity,
  Frame->{{True, True}, {True, True}},
  FrameLabel->{{
     FormBox[
      StyleBox["\"Radius (cm)\"", 
       GrayLevel[0], FontSize -> 14, StripOnInput -> False], TraditionalForm],
      None}, {
     FormBox[
      StyleBox["\"Age (years)\"", 
       GrayLevel[0], FontSize -> 14, StripOnInput -> False], TraditionalForm], 
     FormBox[
      StyleBox[
      "\"Radius as a function of expected age, 95% confidence\\ncurves, and \
possible age range (with linear interpolation\\nbetween points)\"", 
       RGBColor[0.151827, 0.281636, 0.714931], FontSize -> 16, StripOnInput -> 
       False], TraditionalForm]}},
  FrameStyle->14,
  FrameTicks->{{Automatic, Automatic}, {Automatic, Automatic}},
  GridLines->{None, None},
  GridLinesStyle->Directive[
    GrayLevel[0.5, 0.4]],
  ImageMargins->8,
  ImageSize->400,
  Method->{
   "OptimizePlotMarkers" -> True, "OptimizePlotMarkers" -> True, 
    "CoordinatesToolOptions" -> {"DisplayFunction" -> ({
        Identity[
         Part[#, 1]], 
        Identity[
         Part[#, 2]]}& ), "CopiedValueFunction" -> ({
        Identity[
         Part[#, 1]], 
        Identity[
         Part[#, 2]]}& )}},
  PlotRange->{{0, 48.}, {0, 9.469999999999999}},
  PlotRangeClipping->True,
  PlotRangePadding->{{
     Scaled[0.02], 
     Scaled[0.02]}, {
     Scaled[0.02], 
     Scaled[0.05]}},
  Ticks->{Automatic, Automatic}]], "Output",
 CellChangeTimes->{
  3.7532291712797976`*^9, {3.753229217167318*^9, 3.7532292589875455`*^9}, 
   3.7532755777282066`*^9, 3.7570747272581344`*^9, 3.757075055073717*^9, 
   3.757095256855339*^9, 3.7570953360964594`*^9, 3.761484712806711*^9, 
   3.7614849231691303`*^9, 3.7614850112016687`*^9, 3.761485492922375*^9, 
   3.761485696562762*^9, 3.7614897694138823`*^9, {3.7614898010911427`*^9, 
   3.7614898328659525`*^9}, 3.7615040918272934`*^9, 3.7615045876972723`*^9, 
   3.7615046717402773`*^9, 3.7615047208591447`*^9, 3.7615049100759225`*^9, 
   3.7684294821675253`*^9, 3.7684297774300117`*^9, 3.7684298416650352`*^9, 
   3.76842994804265*^9, 3.7684300070875826`*^9, 3.7684301249879484`*^9, 
   3.7684303143846016`*^9, 3.7684303745090218`*^9, 3.768430778269431*^9, 
   3.7684317129737887`*^9, {3.768431836404085*^9, 3.7684318647957044`*^9}, 
   3.768431944981106*^9, {3.769980350295826*^9, 3.769980376799876*^9}, 
   3.7699804367304573`*^9, 3.769980590356448*^9, {3.769981283809002*^9, 
   3.7699813339365845`*^9}, 3.7699819002271137`*^9, 3.7699819378824973`*^9, 
   3.770326987327491*^9, 3.7703783448214264`*^9, 3.7703784607016215`*^9, 
   3.770382554357894*^9, 3.770387591563922*^9, 3.770388632723106*^9, 
   3.7703895504882536`*^9, 3.7704165125251093`*^9, 3.770416551076689*^9, 
   3.7706758962899504`*^9, 3.77067593448236*^9, 3.7706759789857397`*^9, 
   3.770843826638196*^9, 3.770937068587661*^9, 3.7709372448508835`*^9, 
   3.770937310763054*^9, 3.7709798658522882`*^9, 3.7710108126137295`*^9, 
   3.7711883103579445`*^9, 3.771195815800353*^9, 3.771444973147542*^9, 
   3.771445007316724*^9, 3.7715035751145215`*^9, 3.7715090926874714`*^9, 
   3.771514924358438*^9, 3.7715149959615765`*^9, 3.771515057160757*^9, 
   3.7715208182978396`*^9, 3.7856051963995676`*^9, 3.785624050290382*^9, 
   3.786565441364539*^9, 3.795724298200255*^9, 3.7957301963623667`*^9, 
   3.795730233095153*^9, 3.7959798231346445`*^9, 3.7959799108644714`*^9, 
   3.795980643397094*^9, 3.795980777337125*^9, 3.795981255162977*^9, 
   3.795984222462222*^9, 3.795984312326982*^9, 3.795985264552487*^9, 
   3.795985976698741*^9, 3.795986535094619*^9, 3.7959879776588917`*^9, 
   3.7959891448285766`*^9, 3.7959893175188313`*^9, 3.796037474850586*^9, 
   3.796043368968996*^9, 3.796044274747646*^9, 3.796044370602505*^9, 
   3.7960445950418673`*^9, 3.7960446756419387`*^9, 3.796044798781474*^9, 
   3.796049510399161*^9, 3.7960518699299545`*^9, 3.7960520535692706`*^9, 
   3.7960521731191463`*^9, 3.796052203209011*^9, 3.796052297668891*^9, 
   3.796052361073805*^9, 3.79605244090861*^9, {3.7960525030531893`*^9, 
   3.79605252270829*^9}, 3.796066932041462*^9, 3.7960669705912504`*^9, 
   3.7960674206613426`*^9, 3.7960689631426067`*^9, 3.7960693546871114`*^9, 
   3.796069416677001*^9, 3.796069495388713*^9, 3.796167836804897*^9, 
   3.796251264497347*^9, 3.796321595417169*^9, 3.7991882822880273`*^9, 
   3.7994115737800426`*^9, 3.799441113624531*^9, 3.799441169384759*^9, 
   3.7995066080051675`*^9, 3.799508937841813*^9, 3.7995089828266478`*^9, 
   3.799509909212516*^9, 3.799510374493922*^9, 3.799667980375268*^9, 
   3.799675420611761*^9, 3.7996767475958977`*^9, 3.7996780702102747`*^9, 
   3.799678133005047*^9, 3.7998611971286187`*^9, 3.799861231696971*^9, 
   3.7998612751285334`*^9, 3.7998613180283737`*^9, 3.7998669834948826`*^9, 
   3.7998710358034554`*^9, 3.7998714834582353`*^9, 3.7998716742807055`*^9, 
   3.799871733490923*^9, 3.799872706981378*^9, 3.7998727814762707`*^9, 
   3.799873151381304*^9, 3.7998746591707554`*^9, 3.7998747304708724`*^9, 
   3.799874976512308*^9, 3.7998765497895947`*^9, 3.7998765873694715`*^9, 
   3.7998775952890587`*^9, 3.7998779174537954`*^9, 3.7998780968890486`*^9, {
   3.7998789787388296`*^9, 3.799878989003598*^9}, 3.7998791287820187`*^9, 
   3.7998808258327274`*^9, 3.7998809738228736`*^9, 3.7998810566630135`*^9, 
   3.7998831477183323`*^9, 3.8060078905147333`*^9},
 CellLabel->"Out[58]=",ExpressionUUID->"5e97829f-3785-4aed-9e5e-47ec8cb3799a"],

Cell[BoxData["\<\"\"\>"], "Print",
 CellChangeTimes->{
  3.7715149244419136`*^9, 3.771514996056325*^9, 3.771515057235558*^9, 
   3.771520818382614*^9, 3.7856051965018835`*^9, 3.785624050352747*^9, 
   3.7865654414396367`*^9, 3.7957242984001074`*^9, 3.795730196485656*^9, 
   3.7957302331901617`*^9, 3.795979823313636*^9, 3.7959799110557175`*^9, 
   3.795980643482221*^9, 3.795980777422274*^9, 3.7959812552467995`*^9, 
   3.795984222546748*^9, 3.795984312397252*^9, 3.7959852646745367`*^9, 
   3.7959859768086*^9, 3.79598653521439*^9, 3.795987977776762*^9, 
   3.7959891449538555`*^9, 3.7959893176000366`*^9, 3.796037475022423*^9, 
   3.796043369054575*^9, 3.7960442748899045`*^9, 3.796044370712353*^9, 
   3.7960445951371126`*^9, 3.7960446757569304`*^9, 3.7960447988915586`*^9, 
   3.7960495104616466`*^9, 3.7960518700147347`*^9, 3.796052053669427*^9, 
   3.7960521732040424`*^9, 3.796052203298416*^9, 3.7960522977640553`*^9, 
   3.796052361173852*^9, 3.796052441013943*^9, {3.7960525031635475`*^9, 
   3.79605252280818*^9}, 3.7960669322266245`*^9, 3.796066970731296*^9, 
   3.7960674207755814`*^9, 3.7960689632501173`*^9, 3.7960693547870746`*^9, 
   3.7960694167568445`*^9, 3.796069495486876*^9, 3.7961678368986244`*^9, 
   3.7962512645598087`*^9, 3.7963215954824533`*^9, 3.7991882823349204`*^9, 
   3.7994115739961443`*^9, 3.7994411136948805`*^9, 3.7994411694771247`*^9, 
   3.799506608094698*^9, 3.7995089379307528`*^9, 3.7995089829067044`*^9, 
   3.799509909282415*^9, 3.7995103745785437`*^9, 3.7996679806000843`*^9, 
   3.7996754206963797`*^9, 3.799676747664894*^9, 3.7996780702850637`*^9, 
   3.799678133065385*^9, 3.7998611972985544`*^9, 3.7998612317735157`*^9, 
   3.7998612752182693`*^9, 3.7998613181058793`*^9, 3.7998669835573735`*^9, 
   3.7998710358724546`*^9, 3.799871483527234*^9, 3.799871674343191*^9, 
   3.7998717335755377`*^9, 3.7998727070721116`*^9, 3.799872781571228*^9, 
   3.7998731514760585`*^9, 3.799874659220747*^9, 3.799874730535919*^9, 
   3.7998749765709515`*^9, 3.7998765498494806`*^9, 3.799876587429619*^9, 
   3.799877595354278*^9, 3.7998779175191603`*^9, 3.7998780969539785`*^9, {
   3.7998789787631407`*^9, 3.7998789890634336`*^9}, 3.799879128862973*^9, 
   3.7998808259279933`*^9, 3.7998809739027576`*^9, 3.7998810567330875`*^9, 
   3.7998831478072214`*^9, 3.8060078905227475`*^9},
 CellLabel->
  "During evaluation of \
In[55]:=",ExpressionUUID->"67ced672-f679-4839-b53f-02ddc33ce6a2"],

Cell[BoxData[
 TagBox[
  TagBox[GridBox[{
     {
      TagBox["\<\"Boundary\\nnumber\"\>",
       HoldForm], 
      TagBox["\<\"Boundary\\ntype\"\>",
       HoldForm], 
      TagBox["\<\"Assigned\\nprobability\"\>",
       HoldForm], 
      TagBox["\<\"Radius\"\>",
       HoldForm], 
      TagBox["\<\"Range of\\npossible ages\"\>",
       HoldForm]},
     {"0", "\<\"Annual\"\>", "1", "0", "\<\"0-0\"\>"},
     {"1", "\<\"Recognizable\"\>", "0.83`", "0.124`", "\<\"0-1\"\>"},
     {"2", "\<\"Recognizable\"\>", "0.83`", "0.223`", "\<\"0-2\"\>"},
     {"3", "\<\"Recognizable\"\>", "0.83`", "0.479`", "\<\"0-3\"\>"},
     {"4", "\<\"Recognizable\"\>", "0.83`", "0.608`", "\<\"0-4\"\>"},
     {"5", "\<\"Recognizable\"\>", "0.83`", "0.775`", "\<\"0-5\"\>"},
     {"6", "\<\"Recognizable\"\>", "0.83`", "0.923`", "\<\"0-6\"\>"},
     {"7", "\<\"Recognizable\"\>", "0.83`", "1.143`", "\<\"0-7\"\>"},
     {"8", "\<\"Recognizable\"\>", "0.83`", "1.443`", "\<\"0-8\"\>"},
     {"9", "\<\"Recognizable\"\>", "0.83`", "1.615`", "\<\"0-9\"\>"},
     {"10", "\<\"Recognizable\"\>", "0.83`", "1.758`", "\<\"0-10\"\>"},
     {"11", "\<\"Recognizable\"\>", "0.83`", "1.877`", "\<\"0-11\"\>"},
     {"12", "\<\"Recognizable\"\>", "0.83`", "2.159`", "\<\"0-12\"\>"},
     {"13", "\<\"Recognizable\"\>", "0.83`", "2.251`", "\<\"0-13\"\>"},
     {"14", "\<\"Recognizable\"\>", "0.83`", "2.447`", "\<\"0-14\"\>"},
     {"15", "\<\"Recognizable\"\>", "0.83`", 
      "2.5780000000000003`", "\<\"0-15\"\>"},
     {"16", "\<\"Recognizable\"\>", "0.83`", "2.757`", "\<\"0-16\"\>"},
     {"17", "\<\"Recognizable\"\>", "0.83`", 
      "2.8930000000000002`", "\<\"0-17\"\>"},
     {"18", "\<\"Recognizable\"\>", "0.83`", "3.337`", "\<\"0-18\"\>"},
     {"19", "\<\"Recognizable\"\>", "0.83`", "3.371`", "\<\"0-19\"\>"},
     {"20", "\<\"Recognizable\"\>", "0.83`", 
      "3.8529999999999998`", "\<\"0-20\"\>"},
     {"21", "\<\"Recognizable\"\>", "0.83`", 
      "3.9989999999999997`", "\<\"0-21\"\>"},
     {"22", "\<\"Recognizable\"\>", "0.83`", "4.457`", "\<\"0-22\"\>"},
     {"23", "\<\"Recognizable\"\>", "0.83`", "4.524`", "\<\"0-23\"\>"},
     {"24", "\<\"Recognizable\"\>", "0.83`", "4.795`", "\<\"0-24\"\>"},
     {"25", "\<\"Recognizable\"\>", "0.83`", "5.012`", "\<\"0-25\"\>"},
     {"26", "\<\"Recognizable\"\>", "0.83`", "5.172`", "\<\"0-26\"\>"},
     {"27", "\<\"Recognizable\"\>", "0.83`", "5.391`", "\<\"0-27\"\>"},
     {"28", "\<\"Recognizable\"\>", "0.83`", "5.564`", "\<\"0-28\"\>"},
     {"29", "\<\"Recognizable\"\>", "0.83`", "5.697`", "\<\"0-29\"\>"},
     {"30", "\<\"Recognizable\"\>", "0.83`", "5.846`", "\<\"0-30\"\>"},
     {"31", "\<\"Recognizable\"\>", "0.83`", "6.059`", "\<\"0-31\"\>"},
     {"32", "\<\"Recognizable\"\>", "0.83`", "6.377`", "\<\"0-32\"\>"},
     {"33", "\<\"Recognizable\"\>", "0.83`", "6.531`", "\<\"0-33\"\>"},
     {"34", "\<\"Recognizable\"\>", "0.83`", "6.725`", "\<\"0-34\"\>"},
     {"35", "\<\"Recognizable\"\>", "0.83`", 
      "6.827999999999999`", "\<\"0-35\"\>"},
     {"36", "\<\"Recognizable\"\>", "0.83`", 
      "7.068999999999999`", "\<\"0-36\"\>"},
     {"37", "\<\"Recognizable\"\>", "0.83`", 
      "7.398999999999999`", "\<\"0-37\"\>"},
     {"38", "\<\"Recognizable\"\>", "0.83`", 
      "7.492999999999999`", "\<\"0-38\"\>"},
     {"39", "\<\"Recognizable\"\>", "0.83`", "7.877`", "\<\"0-39\"\>"},
     {"40", "\<\"Recognizable\"\>", "0.83`", 
      "7.9879999999999995`", "\<\"0-40\"\>"},
     {"41", "\<\"Recognizable\"\>", "0.83`", "8.227`", "\<\"0-41\"\>"},
     {"42", "\<\"Recognizable\"\>", "0.83`", "8.423`", "\<\"0-42\"\>"},
     {"43", "\<\"Recognizable\"\>", "0.83`", "8.69`", "\<\"0-43\"\>"},
     {"44", "\<\"Recognizable\"\>", "0.83`", "8.782`", "\<\"0-44\"\>"},
     {"45", "\<\"Recognizable\"\>", "0.83`", "8.963`", "\<\"0-45\"\>"},
     {"46", "\<\"Recognizable\"\>", "0.83`", "9.078`", "\<\"0-46\"\>"},
     {"47", "\<\"Recognizable\"\>", "0.83`", 
      "9.213999999999999`", "\<\"0-47\"\>"},
     {"48", "\<\"Recognizable\"\>", "0.83`", 
      "9.469999999999999`", "\<\"0-48\"\>"}
    },
    GridBoxAlignment->{"Columns" -> {{Left}}, "Rows" -> {{Baseline}}},
    GridBoxDividers->{
     "Columns" -> {{False}}, "Rows" -> {False, True, {False}, False}},
    GridBoxSpacings->{"Columns" -> {
        Offset[0.27999999999999997`], {
         Offset[2.0999999999999996`]}, 
        Offset[0.27999999999999997`]}, "Rows" -> {
        Offset[0.2], {
         Offset[0.4]}, 
        Offset[0.2]}}],
   {None, OutputFormsDump`HeadedColumns}],
  Function[BoxForm`e$, 
   TableForm[
   BoxForm`e$, 
    TableHeadings -> {
     None, {"Boundary\nnumber", "Boundary\ntype", "Assigned\nprobability", 
       "Radius", "Range of\npossible ages"}}]]]], "Output",
 CellChangeTimes->{
  3.7532291712797976`*^9, {3.753229217167318*^9, 3.7532292589875455`*^9}, 
   3.7532755777282066`*^9, 3.7570747272581344`*^9, 3.757075055073717*^9, 
   3.757095256855339*^9, 3.7570953360964594`*^9, 3.761484712806711*^9, 
   3.7614849231691303`*^9, 3.7614850112016687`*^9, 3.761485492922375*^9, 
   3.761485696562762*^9, 3.7614897694138823`*^9, {3.7614898010911427`*^9, 
   3.7614898328659525`*^9}, 3.7615040918272934`*^9, 3.7615045876972723`*^9, 
   3.7615046717402773`*^9, 3.7615047208591447`*^9, 3.7615049100759225`*^9, 
   3.7684294821675253`*^9, 3.7684297774300117`*^9, 3.7684298416650352`*^9, 
   3.76842994804265*^9, 3.7684300070875826`*^9, 3.7684301249879484`*^9, 
   3.7684303143846016`*^9, 3.7684303745090218`*^9, 3.768430778269431*^9, 
   3.7684317129737887`*^9, {3.768431836404085*^9, 3.7684318647957044`*^9}, 
   3.768431944981106*^9, {3.769980350295826*^9, 3.769980376799876*^9}, 
   3.7699804367304573`*^9, 3.769980590356448*^9, {3.769981283809002*^9, 
   3.7699813339365845`*^9}, 3.7699819002271137`*^9, 3.7699819378824973`*^9, 
   3.770326987327491*^9, 3.7703783448214264`*^9, 3.7703784607016215`*^9, 
   3.770382554357894*^9, 3.770387591563922*^9, 3.770388632723106*^9, 
   3.7703895504882536`*^9, 3.7704165125251093`*^9, 3.770416551076689*^9, 
   3.7706758962899504`*^9, 3.77067593448236*^9, 3.7706759789857397`*^9, 
   3.770843826638196*^9, 3.770937068587661*^9, 3.7709372448508835`*^9, 
   3.770937310763054*^9, 3.7709798658522882`*^9, 3.7710108126137295`*^9, 
   3.7711883103579445`*^9, 3.771195815800353*^9, 3.771444973147542*^9, 
   3.771445007316724*^9, 3.7715035751145215`*^9, 3.7715090926874714`*^9, 
   3.771514924358438*^9, 3.7715149959615765`*^9, 3.771515057160757*^9, 
   3.7715208182978396`*^9, 3.7856051963995676`*^9, 3.785624050290382*^9, 
   3.786565441364539*^9, 3.795724298200255*^9, 3.7957301963623667`*^9, 
   3.795730233095153*^9, 3.7959798231346445`*^9, 3.7959799108644714`*^9, 
   3.795980643397094*^9, 3.795980777337125*^9, 3.795981255162977*^9, 
   3.795984222462222*^9, 3.795984312326982*^9, 3.795985264552487*^9, 
   3.795985976698741*^9, 3.795986535094619*^9, 3.7959879776588917`*^9, 
   3.7959891448285766`*^9, 3.7959893175188313`*^9, 3.796037474850586*^9, 
   3.796043368968996*^9, 3.796044274747646*^9, 3.796044370602505*^9, 
   3.7960445950418673`*^9, 3.7960446756419387`*^9, 3.796044798781474*^9, 
   3.796049510399161*^9, 3.7960518699299545`*^9, 3.7960520535692706`*^9, 
   3.7960521731191463`*^9, 3.796052203209011*^9, 3.796052297668891*^9, 
   3.796052361073805*^9, 3.79605244090861*^9, {3.7960525030531893`*^9, 
   3.79605252270829*^9}, 3.796066932041462*^9, 3.7960669705912504`*^9, 
   3.7960674206613426`*^9, 3.7960689631426067`*^9, 3.7960693546871114`*^9, 
   3.796069416677001*^9, 3.796069495388713*^9, 3.796167836804897*^9, 
   3.796251264497347*^9, 3.796321595417169*^9, 3.7991882822880273`*^9, 
   3.7994115737800426`*^9, 3.799441113624531*^9, 3.799441169384759*^9, 
   3.7995066080051675`*^9, 3.799508937841813*^9, 3.7995089828266478`*^9, 
   3.799509909212516*^9, 3.799510374493922*^9, 3.799667980375268*^9, 
   3.799675420611761*^9, 3.7996767475958977`*^9, 3.7996780702102747`*^9, 
   3.799678133005047*^9, 3.7998611971286187`*^9, 3.799861231696971*^9, 
   3.7998612751285334`*^9, 3.7998613180283737`*^9, 3.7998669834948826`*^9, 
   3.7998710358034554`*^9, 3.7998714834582353`*^9, 3.7998716742807055`*^9, 
   3.799871733490923*^9, 3.799872706981378*^9, 3.7998727814762707`*^9, 
   3.799873151381304*^9, 3.7998746591707554`*^9, 3.7998747304708724`*^9, 
   3.799874976512308*^9, 3.7998765497895947`*^9, 3.7998765873694715`*^9, 
   3.7998775952890587`*^9, 3.7998779174537954`*^9, 3.7998780968890486`*^9, {
   3.7998789787388296`*^9, 3.799878989003598*^9}, 3.7998791287820187`*^9, 
   3.7998808258327274`*^9, 3.7998809738228736`*^9, 3.7998810566630135`*^9, 
   3.7998831477183323`*^9, 3.806007890552881*^9},
 CellLabel->
  "Out[60]//TableForm=",ExpressionUUID->"3f50fa91-c90f-412c-82bb-\
c7ca963f4f62"],

Cell[BoxData["\<\"\"\>"], "Print",
 CellChangeTimes->{
  3.7715149244419136`*^9, 3.771514996056325*^9, 3.771515057235558*^9, 
   3.771520818382614*^9, 3.7856051965018835`*^9, 3.785624050352747*^9, 
   3.7865654414396367`*^9, 3.7957242984001074`*^9, 3.795730196485656*^9, 
   3.7957302331901617`*^9, 3.795979823313636*^9, 3.7959799110557175`*^9, 
   3.795980643482221*^9, 3.795980777422274*^9, 3.7959812552467995`*^9, 
   3.795984222546748*^9, 3.795984312397252*^9, 3.7959852646745367`*^9, 
   3.7959859768086*^9, 3.79598653521439*^9, 3.795987977776762*^9, 
   3.7959891449538555`*^9, 3.7959893176000366`*^9, 3.796037475022423*^9, 
   3.796043369054575*^9, 3.7960442748899045`*^9, 3.796044370712353*^9, 
   3.7960445951371126`*^9, 3.7960446757569304`*^9, 3.7960447988915586`*^9, 
   3.7960495104616466`*^9, 3.7960518700147347`*^9, 3.796052053669427*^9, 
   3.7960521732040424`*^9, 3.796052203298416*^9, 3.7960522977640553`*^9, 
   3.796052361173852*^9, 3.796052441013943*^9, {3.7960525031635475`*^9, 
   3.79605252280818*^9}, 3.7960669322266245`*^9, 3.796066970731296*^9, 
   3.7960674207755814`*^9, 3.7960689632501173`*^9, 3.7960693547870746`*^9, 
   3.7960694167568445`*^9, 3.796069495486876*^9, 3.7961678368986244`*^9, 
   3.7962512645598087`*^9, 3.7963215954824533`*^9, 3.7991882823349204`*^9, 
   3.7994115739961443`*^9, 3.7994411136948805`*^9, 3.7994411694771247`*^9, 
   3.799506608094698*^9, 3.7995089379307528`*^9, 3.7995089829067044`*^9, 
   3.799509909282415*^9, 3.7995103745785437`*^9, 3.7996679806000843`*^9, 
   3.7996754206963797`*^9, 3.799676747664894*^9, 3.7996780702850637`*^9, 
   3.799678133065385*^9, 3.7998611972985544`*^9, 3.7998612317735157`*^9, 
   3.7998612752182693`*^9, 3.7998613181058793`*^9, 3.7998669835573735`*^9, 
   3.7998710358724546`*^9, 3.799871483527234*^9, 3.799871674343191*^9, 
   3.7998717335755377`*^9, 3.7998727070721116`*^9, 3.799872781571228*^9, 
   3.7998731514760585`*^9, 3.799874659220747*^9, 3.799874730535919*^9, 
   3.7998749765709515`*^9, 3.7998765498494806`*^9, 3.799876587429619*^9, 
   3.799877595354278*^9, 3.7998779175191603`*^9, 3.7998780969539785`*^9, {
   3.7998789787631407`*^9, 3.7998789890634336`*^9}, 3.799879128862973*^9, 
   3.7998808259279933`*^9, 3.7998809739027576`*^9, 3.7998810567330875`*^9, 
   3.7998831478072214`*^9, 3.8060078905569115`*^9},
 CellLabel->
  "During evaluation of \
In[55]:=",ExpressionUUID->"edbcd6b2-5a8e-4ed6-b1bf-83db2160397f"],

Cell[BoxData[
 TagBox[
  TagBox[GridBox[{
     {
      TagBox["\<\"Boundary\\nnumber\"\>",
       HoldForm], 
      TagBox["\<\"Expected\\nage\"\>",
       HoldForm], 
      TagBox["\<\"Standard\\ndeviation\"\>",
       HoldForm], 
      TagBox["\<\"\\!\\(\\*StyleBox[\\\"n\\\",FontSlant->\\\"Italic\\\"]\\)\"\
\>",
       HoldForm], 
      TagBox["\<\"Lower\\n95% CL\"\>",
       HoldForm], 
      TagBox["\<\"Upper\\n95% CL\"\>",
       HoldForm]},
     {"0", "0.`", "0.`", "1", "0", "0"},
     {"1", "0.83`", "0.376`", "2", "0.`", "0.9698795180722891`"},
     {"2", "1.66`", "0.531`", "3", "0.`", "1.9637102627376974`"},
     {"3", "2.4899999999999998`", "0.651`", "4", "0.27913731048762513`", 
      "2.956277424985178`"},
     {"4", "3.32`", "0.751`", "5", "1.0657453677636295`", 
      "3.947322198777323`"},
     {"5", "4.15`", "0.84`", "6", "1.632042474459869`", "4.936532769611233`"},
     {"6", "4.9799999999999995`", "0.92`", "7", "2.278338840036066`", 
      "5.92353345736293`"},
     {"7", "5.8100000000000005`", "0.994`", "8", "3.074587841677154`", 
      "6.907871635377025`"},
     {"8", "6.640000000000001`", "1.062`", "9", "3.719376004932805`", 
      "7.889001970333764`"},
     {"9", "7.470000000000001`", "1.127`", "10", "4.367721556179923`", 
      "8.866267434137066`"},
     {"10", "8.299999999999999`", "1.188`", "11", "5.14293124543127`", 
      "9.838876426671163`"},
     {"11", "9.129999999999999`", "1.246`", "12", "5.927623650885748`", 
      "10.805875212856824`"},
     {"12", "9.959999999999999`", "1.301`", "13", "6.532466421305244`", 
      "11.76611471428533`"},
     {"13", "10.79`", "1.354`", "14", "7.268742481041886`", 
      "12.718210499138952`"},
     {"14", "11.619999999999997`", "1.405`", "15", "8.076478685832786`", 
      "13.660494577275845`"},
     {"15", "12.449999999999998`", "1.455`", "16", "8.77994984901832`", 
      "14.590957322019092`"},
     {"16", "13.28`", "1.5030000000000001`", "17", "9.459299585104157`", 
      "15.507177496408543`"},
     {"17", "14.109999999999998`", "1.549`", "18", "10.225534758054268`", 
      "16.40623794748017`"},
     {"18", "14.94`", "1.594`", "19", "11.04460623136889`", 
      "17.284624033108642`"},
     {"19", "15.77`", "1.637`", "20", "11.72824879863227`", 
      "18.138101244709205`"},
     {"20", "16.599999999999998`", "1.68`", "21", "12.437182794109608`", 
      "18.990618013149767`"},
     {"21", "17.43`", "1.721`", "22", "13.2146046539033`", 
      "19.941615620366917`"},
     {"22", "18.26`", "1.762`", "23", "14.036641281957804`", 
      "20.887400220575316`"},
     {"23", "19.09`", "1.801`", "24", "14.727143287893204`", 
      "21.826757718840067`"},
     {"24", "19.92`", "1.84`", "25", "15.447504648910204`", 
      "22.758304595046265`"},
     {"25", "20.75`", "1.8780000000000001`", "26", "16.227353206336073`", 
      "23.68044868824628`"},
     {"26", "21.580000000000002`", "1.915`", "27", "17.047838633644545`", 
      "24.59134463420561`"},
     {"27", "22.41`", "1.952`", "28", "17.76046790910695`", 
      "25.488842502871297`"},
     {"28", "23.240000000000002`", "1.988`", "29", "18.48274054531119`", 
      "26.370428036898673`"},
     {"29", "24.069999999999997`", "2.023`", "30", "19.25985919843057`", 
      "27.23315268106202`"},
     {"30", "24.9`", "2.057`", "31", "20.075784866146265`", 
      "28.07355131529311`"},
     {"31", "25.729999999999997`", "2.091`", "32", "20.821223654926495`", 
      "28.963397083602697`"},
     {"32", "26.56`", "2.125`", "33", "21.53941718405056`", 
      "29.896156344430757`"},
     {"33", "27.39`", "2.158`", "34", "22.310207931112192`", 
      "30.82186369760327`"},
     {"34", "28.22`", "2.19`", "35", "23.11924133049938`", 
      "31.739179246041978`"},
     {"35", "29.050000000000004`", "2.222`", "36", "23.906160442940035`", 
      "32.64657194903219`"},
     {"36", "29.880000000000003`", "2.254`", "37", "24.61593075881864`", 
      "33.54228401161628`"},
     {"37", "30.71`", "2.285`", "38", "25.377538252337498`", 
      "34.424289821119174`"},
     {"38", "31.54`", "2.316`", "39", "26.17766432508283`", 
      "35.29024836906438`"},
     {"39", "32.37`", "2.346`", "40", "27.006629629358024`", 
      "36.137447934982454`"},
     {"40", "33.199999999999996`", "2.376`", "41", "27.711699345925926`", 
      "36.9856387948452`"},
     {"41", "34.03`", "2.4050000000000002`", "42", "28.46163035650461`", 
      "37.910792659539155`"},
     {"42", "34.86`", "2.434`", "43", "29.250972768076256`", 
      "38.8287697567994`"},
     {"43", "35.69`", "2.463`", "44", "30.070332188578423`", 
      "39.73832418806321`"},
     {"44", "36.52`", "2.492`", "45", "30.82678054164699`", 
      "40.638041941691995`"},
     {"45", "37.35`", "2.52`", "46", "31.562703543044275`", 
      "41.526312223589386`"},
     {"46", "38.18`", "2.548`", "47", "32.3394242252609`", 
      "42.40129454202053`"},
     {"47", "39.01`", "2.575`", "48", "33.147665307840825`", 
      "43.26088079592165`"},
     {"48", "39.839999999999996`", "2.602`", "49", "33.9616806752171`", 
      "44.10265150141752`"}
    },
    GridBoxAlignment->{"Columns" -> {{Left}}, "Rows" -> {{Baseline}}},
    GridBoxDividers->{
     "Columns" -> {{False}}, "Rows" -> {False, True, {False}, False}},
    GridBoxSpacings->{"Columns" -> {
        Offset[0.27999999999999997`], {
         Offset[2.0999999999999996`]}, 
        Offset[0.27999999999999997`]}, "Rows" -> {
        Offset[0.2], {
         Offset[0.4]}, 
        Offset[0.2]}}],
   {None, OutputFormsDump`HeadedColumns}],
  Function[BoxForm`e$, 
   TableForm[
   BoxForm`e$, 
    TableHeadings -> {
     None, {"Boundary\nnumber", "Expected\nage", "Standard\ndeviation", 
       "\!\(\*StyleBox[\"n\",FontSlant->\"Italic\"]\)", "Lower\n95% CL", 
       "Upper\n95% CL"}}]]]], "Output",
 CellChangeTimes->{
  3.7532291712797976`*^9, {3.753229217167318*^9, 3.7532292589875455`*^9}, 
   3.7532755777282066`*^9, 3.7570747272581344`*^9, 3.757075055073717*^9, 
   3.757095256855339*^9, 3.7570953360964594`*^9, 3.761484712806711*^9, 
   3.7614849231691303`*^9, 3.7614850112016687`*^9, 3.761485492922375*^9, 
   3.761485696562762*^9, 3.7614897694138823`*^9, {3.7614898010911427`*^9, 
   3.7614898328659525`*^9}, 3.7615040918272934`*^9, 3.7615045876972723`*^9, 
   3.7615046717402773`*^9, 3.7615047208591447`*^9, 3.7615049100759225`*^9, 
   3.7684294821675253`*^9, 3.7684297774300117`*^9, 3.7684298416650352`*^9, 
   3.76842994804265*^9, 3.7684300070875826`*^9, 3.7684301249879484`*^9, 
   3.7684303143846016`*^9, 3.7684303745090218`*^9, 3.768430778269431*^9, 
   3.7684317129737887`*^9, {3.768431836404085*^9, 3.7684318647957044`*^9}, 
   3.768431944981106*^9, {3.769980350295826*^9, 3.769980376799876*^9}, 
   3.7699804367304573`*^9, 3.769980590356448*^9, {3.769981283809002*^9, 
   3.7699813339365845`*^9}, 3.7699819002271137`*^9, 3.7699819378824973`*^9, 
   3.770326987327491*^9, 3.7703783448214264`*^9, 3.7703784607016215`*^9, 
   3.770382554357894*^9, 3.770387591563922*^9, 3.770388632723106*^9, 
   3.7703895504882536`*^9, 3.7704165125251093`*^9, 3.770416551076689*^9, 
   3.7706758962899504`*^9, 3.77067593448236*^9, 3.7706759789857397`*^9, 
   3.770843826638196*^9, 3.770937068587661*^9, 3.7709372448508835`*^9, 
   3.770937310763054*^9, 3.7709798658522882`*^9, 3.7710108126137295`*^9, 
   3.7711883103579445`*^9, 3.771195815800353*^9, 3.771444973147542*^9, 
   3.771445007316724*^9, 3.7715035751145215`*^9, 3.7715090926874714`*^9, 
   3.771514924358438*^9, 3.7715149959615765`*^9, 3.771515057160757*^9, 
   3.7715208182978396`*^9, 3.7856051963995676`*^9, 3.785624050290382*^9, 
   3.786565441364539*^9, 3.795724298200255*^9, 3.7957301963623667`*^9, 
   3.795730233095153*^9, 3.7959798231346445`*^9, 3.7959799108644714`*^9, 
   3.795980643397094*^9, 3.795980777337125*^9, 3.795981255162977*^9, 
   3.795984222462222*^9, 3.795984312326982*^9, 3.795985264552487*^9, 
   3.795985976698741*^9, 3.795986535094619*^9, 3.7959879776588917`*^9, 
   3.7959891448285766`*^9, 3.7959893175188313`*^9, 3.796037474850586*^9, 
   3.796043368968996*^9, 3.796044274747646*^9, 3.796044370602505*^9, 
   3.7960445950418673`*^9, 3.7960446756419387`*^9, 3.796044798781474*^9, 
   3.796049510399161*^9, 3.7960518699299545`*^9, 3.7960520535692706`*^9, 
   3.7960521731191463`*^9, 3.796052203209011*^9, 3.796052297668891*^9, 
   3.796052361073805*^9, 3.79605244090861*^9, {3.7960525030531893`*^9, 
   3.79605252270829*^9}, 3.796066932041462*^9, 3.7960669705912504`*^9, 
   3.7960674206613426`*^9, 3.7960689631426067`*^9, 3.7960693546871114`*^9, 
   3.796069416677001*^9, 3.796069495388713*^9, 3.796167836804897*^9, 
   3.796251264497347*^9, 3.796321595417169*^9, 3.7991882822880273`*^9, 
   3.7994115737800426`*^9, 3.799441113624531*^9, 3.799441169384759*^9, 
   3.7995066080051675`*^9, 3.799508937841813*^9, 3.7995089828266478`*^9, 
   3.799509909212516*^9, 3.799510374493922*^9, 3.799667980375268*^9, 
   3.799675420611761*^9, 3.7996767475958977`*^9, 3.7996780702102747`*^9, 
   3.799678133005047*^9, 3.7998611971286187`*^9, 3.799861231696971*^9, 
   3.7998612751285334`*^9, 3.7998613180283737`*^9, 3.7998669834948826`*^9, 
   3.7998710358034554`*^9, 3.7998714834582353`*^9, 3.7998716742807055`*^9, 
   3.799871733490923*^9, 3.799872706981378*^9, 3.7998727814762707`*^9, 
   3.799873151381304*^9, 3.7998746591707554`*^9, 3.7998747304708724`*^9, 
   3.799874976512308*^9, 3.7998765497895947`*^9, 3.7998765873694715`*^9, 
   3.7998775952890587`*^9, 3.7998779174537954`*^9, 3.7998780968890486`*^9, {
   3.7998789787388296`*^9, 3.799878989003598*^9}, 3.7998791287820187`*^9, 
   3.7998808258327274`*^9, 3.7998809738228736`*^9, 3.7998810566630135`*^9, 
   3.7998831477183323`*^9, 3.8060078905723886`*^9},
 CellLabel->
  "Out[62]//TableForm=",ExpressionUUID->"7b5c7ae6-954f-4bf3-8d76-\
ac2b940d7237"],

Cell[CellGroupData[{

Cell[BoxData["\<\"\"\>"], "Print",
 CellChangeTimes->{
  3.7715149244419136`*^9, 3.771514996056325*^9, 3.771515057235558*^9, 
   3.771520818382614*^9, 3.7856051965018835`*^9, 3.785624050352747*^9, 
   3.7865654414396367`*^9, 3.7957242984001074`*^9, 3.795730196485656*^9, 
   3.7957302331901617`*^9, 3.795979823313636*^9, 3.7959799110557175`*^9, 
   3.795980643482221*^9, 3.795980777422274*^9, 3.7959812552467995`*^9, 
   3.795984222546748*^9, 3.795984312397252*^9, 3.7959852646745367`*^9, 
   3.7959859768086*^9, 3.79598653521439*^9, 3.795987977776762*^9, 
   3.7959891449538555`*^9, 3.7959893176000366`*^9, 3.796037475022423*^9, 
   3.796043369054575*^9, 3.7960442748899045`*^9, 3.796044370712353*^9, 
   3.7960445951371126`*^9, 3.7960446757569304`*^9, 3.7960447988915586`*^9, 
   3.7960495104616466`*^9, 3.7960518700147347`*^9, 3.796052053669427*^9, 
   3.7960521732040424`*^9, 3.796052203298416*^9, 3.7960522977640553`*^9, 
   3.796052361173852*^9, 3.796052441013943*^9, {3.7960525031635475`*^9, 
   3.79605252280818*^9}, 3.7960669322266245`*^9, 3.796066970731296*^9, 
   3.7960674207755814`*^9, 3.7960689632501173`*^9, 3.7960693547870746`*^9, 
   3.7960694167568445`*^9, 3.796069495486876*^9, 3.7961678368986244`*^9, 
   3.7962512645598087`*^9, 3.7963215954824533`*^9, 3.7991882823349204`*^9, 
   3.7994115739961443`*^9, 3.7994411136948805`*^9, 3.7994411694771247`*^9, 
   3.799506608094698*^9, 3.7995089379307528`*^9, 3.7995089829067044`*^9, 
   3.799509909282415*^9, 3.7995103745785437`*^9, 3.7996679806000843`*^9, 
   3.7996754206963797`*^9, 3.799676747664894*^9, 3.7996780702850637`*^9, 
   3.799678133065385*^9, 3.7998611972985544`*^9, 3.7998612317735157`*^9, 
   3.7998612752182693`*^9, 3.7998613181058793`*^9, 3.7998669835573735`*^9, 
   3.7998710358724546`*^9, 3.799871483527234*^9, 3.799871674343191*^9, 
   3.7998717335755377`*^9, 3.7998727070721116`*^9, 3.799872781571228*^9, 
   3.7998731514760585`*^9, 3.799874659220747*^9, 3.799874730535919*^9, 
   3.7998749765709515`*^9, 3.7998765498494806`*^9, 3.799876587429619*^9, 
   3.799877595354278*^9, 3.7998779175191603`*^9, 3.7998780969539785`*^9, {
   3.7998789787631407`*^9, 3.7998789890634336`*^9}, 3.799879128862973*^9, 
   3.7998808259279933`*^9, 3.7998809739027576`*^9, 3.7998810567330875`*^9, 
   3.7998831478072214`*^9, 3.8060078906424537`*^9},
 CellLabel->
  "During evaluation of \
In[55]:=",ExpressionUUID->"ebd5b07c-d86d-4e78-80a4-48057ad1d5fb"],

Cell[BoxData["\<\"\"\>"], "Print",
 CellChangeTimes->{
  3.7715149244419136`*^9, 3.771514996056325*^9, 3.771515057235558*^9, 
   3.771520818382614*^9, 3.7856051965018835`*^9, 3.785624050352747*^9, 
   3.7865654414396367`*^9, 3.7957242984001074`*^9, 3.795730196485656*^9, 
   3.7957302331901617`*^9, 3.795979823313636*^9, 3.7959799110557175`*^9, 
   3.795980643482221*^9, 3.795980777422274*^9, 3.7959812552467995`*^9, 
   3.795984222546748*^9, 3.795984312397252*^9, 3.7959852646745367`*^9, 
   3.7959859768086*^9, 3.79598653521439*^9, 3.795987977776762*^9, 
   3.7959891449538555`*^9, 3.7959893176000366`*^9, 3.796037475022423*^9, 
   3.796043369054575*^9, 3.7960442748899045`*^9, 3.796044370712353*^9, 
   3.7960445951371126`*^9, 3.7960446757569304`*^9, 3.7960447988915586`*^9, 
   3.7960495104616466`*^9, 3.7960518700147347`*^9, 3.796052053669427*^9, 
   3.7960521732040424`*^9, 3.796052203298416*^9, 3.7960522977640553`*^9, 
   3.796052361173852*^9, 3.796052441013943*^9, {3.7960525031635475`*^9, 
   3.79605252280818*^9}, 3.7960669322266245`*^9, 3.796066970731296*^9, 
   3.7960674207755814`*^9, 3.7960689632501173`*^9, 3.7960693547870746`*^9, 
   3.7960694167568445`*^9, 3.796069495486876*^9, 3.7961678368986244`*^9, 
   3.7962512645598087`*^9, 3.7963215954824533`*^9, 3.7991882823349204`*^9, 
   3.7994115739961443`*^9, 3.7994411136948805`*^9, 3.7994411694771247`*^9, 
   3.799506608094698*^9, 3.7995089379307528`*^9, 3.7995089829067044`*^9, 
   3.799509909282415*^9, 3.7995103745785437`*^9, 3.7996679806000843`*^9, 
   3.7996754206963797`*^9, 3.799676747664894*^9, 3.7996780702850637`*^9, 
   3.799678133065385*^9, 3.7998611972985544`*^9, 3.7998612317735157`*^9, 
   3.7998612752182693`*^9, 3.7998613181058793`*^9, 3.7998669835573735`*^9, 
   3.7998710358724546`*^9, 3.799871483527234*^9, 3.799871674343191*^9, 
   3.7998717335755377`*^9, 3.7998727070721116`*^9, 3.799872781571228*^9, 
   3.7998731514760585`*^9, 3.799874659220747*^9, 3.799874730535919*^9, 
   3.7998749765709515`*^9, 3.7998765498494806`*^9, 3.799876587429619*^9, 
   3.799877595354278*^9, 3.7998779175191603`*^9, 3.7998780969539785`*^9, {
   3.7998789787631407`*^9, 3.7998789890634336`*^9}, 3.799879128862973*^9, 
   3.7998808259279933`*^9, 3.7998809739027576`*^9, 3.7998810567330875`*^9, 
   3.7998831478072214`*^9, 3.8060078906424537`*^9},
 CellLabel->
  "During evaluation of \
In[55]:=",ExpressionUUID->"6ae1fe2a-46ab-4941-abc0-d307d3cf49d6"]
}, Open  ]],

Cell[BoxData[
 TagBox[
  TagBox[GridBox[{
     {
      TagBox["\<\"Mean width\\nof confidence\\ninterval (years)\"\>",
       HoldForm], 
      TagBox["\<\"Ratio between mean\\nhalf-intervals below\\nand above \
expected ages\"\>",
       HoldForm], 
      TagBox["\<\"Mean increment of\\nconfidence interval\\nper boundary \
(years)\"\>",
       HoldForm]},
     {"6.92180875925213`", "1.601905069749917`", "0.211270225545842`"}
    },
    GridBoxAlignment->{"Columns" -> {{Left}}, "Rows" -> {{Baseline}}},
    GridBoxDividers->{
     "Columns" -> {{False}}, "Rows" -> {False, True, {False}, False}},
    GridBoxSpacings->{"Columns" -> {
        Offset[0.27999999999999997`], {
         Offset[2.0999999999999996`]}, 
        Offset[0.27999999999999997`]}, "Rows" -> {
        Offset[0.2], {
         Offset[0.4]}, 
        Offset[0.2]}}],
   {None, OutputFormsDump`HeadedColumns}],
  Function[BoxForm`e$, 
   TableForm[
   BoxForm`e$, 
    TableHeadings -> {
     None, {"Mean width\nof confidence\ninterval (years)", 
       "Ratio between mean\nhalf-intervals below\nand above expected ages", 
       "Mean increment of\nconfidence interval\nper boundary (years)"}}]]]], \
"Output",
 CellChangeTimes->{
  3.7532291712797976`*^9, {3.753229217167318*^9, 3.7532292589875455`*^9}, 
   3.7532755777282066`*^9, 3.7570747272581344`*^9, 3.757075055073717*^9, 
   3.757095256855339*^9, 3.7570953360964594`*^9, 3.761484712806711*^9, 
   3.7614849231691303`*^9, 3.7614850112016687`*^9, 3.761485492922375*^9, 
   3.761485696562762*^9, 3.7614897694138823`*^9, {3.7614898010911427`*^9, 
   3.7614898328659525`*^9}, 3.7615040918272934`*^9, 3.7615045876972723`*^9, 
   3.7615046717402773`*^9, 3.7615047208591447`*^9, 3.7615049100759225`*^9, 
   3.7684294821675253`*^9, 3.7684297774300117`*^9, 3.7684298416650352`*^9, 
   3.76842994804265*^9, 3.7684300070875826`*^9, 3.7684301249879484`*^9, 
   3.7684303143846016`*^9, 3.7684303745090218`*^9, 3.768430778269431*^9, 
   3.7684317129737887`*^9, {3.768431836404085*^9, 3.7684318647957044`*^9}, 
   3.768431944981106*^9, {3.769980350295826*^9, 3.769980376799876*^9}, 
   3.7699804367304573`*^9, 3.769980590356448*^9, {3.769981283809002*^9, 
   3.7699813339365845`*^9}, 3.7699819002271137`*^9, 3.7699819378824973`*^9, 
   3.770326987327491*^9, 3.7703783448214264`*^9, 3.7703784607016215`*^9, 
   3.770382554357894*^9, 3.770387591563922*^9, 3.770388632723106*^9, 
   3.7703895504882536`*^9, 3.7704165125251093`*^9, 3.770416551076689*^9, 
   3.7706758962899504`*^9, 3.77067593448236*^9, 3.7706759789857397`*^9, 
   3.770843826638196*^9, 3.770937068587661*^9, 3.7709372448508835`*^9, 
   3.770937310763054*^9, 3.7709798658522882`*^9, 3.7710108126137295`*^9, 
   3.7711883103579445`*^9, 3.771195815800353*^9, 3.771444973147542*^9, 
   3.771445007316724*^9, 3.7715035751145215`*^9, 3.7715090926874714`*^9, 
   3.771514924358438*^9, 3.7715149959615765`*^9, 3.771515057160757*^9, 
   3.7715208182978396`*^9, 3.7856051963995676`*^9, 3.785624050290382*^9, 
   3.786565441364539*^9, 3.795724298200255*^9, 3.7957301963623667`*^9, 
   3.795730233095153*^9, 3.7959798231346445`*^9, 3.7959799108644714`*^9, 
   3.795980643397094*^9, 3.795980777337125*^9, 3.795981255162977*^9, 
   3.795984222462222*^9, 3.795984312326982*^9, 3.795985264552487*^9, 
   3.795985976698741*^9, 3.795986535094619*^9, 3.7959879776588917`*^9, 
   3.7959891448285766`*^9, 3.7959893175188313`*^9, 3.796037474850586*^9, 
   3.796043368968996*^9, 3.796044274747646*^9, 3.796044370602505*^9, 
   3.7960445950418673`*^9, 3.7960446756419387`*^9, 3.796044798781474*^9, 
   3.796049510399161*^9, 3.7960518699299545`*^9, 3.7960520535692706`*^9, 
   3.7960521731191463`*^9, 3.796052203209011*^9, 3.796052297668891*^9, 
   3.796052361073805*^9, 3.79605244090861*^9, {3.7960525030531893`*^9, 
   3.79605252270829*^9}, 3.796066932041462*^9, 3.7960669705912504`*^9, 
   3.7960674206613426`*^9, 3.7960689631426067`*^9, 3.7960693546871114`*^9, 
   3.796069416677001*^9, 3.796069495388713*^9, 3.796167836804897*^9, 
   3.796251264497347*^9, 3.796321595417169*^9, 3.7991882822880273`*^9, 
   3.7994115737800426`*^9, 3.799441113624531*^9, 3.799441169384759*^9, 
   3.7995066080051675`*^9, 3.799508937841813*^9, 3.7995089828266478`*^9, 
   3.799509909212516*^9, 3.799510374493922*^9, 3.799667980375268*^9, 
   3.799675420611761*^9, 3.7996767475958977`*^9, 3.7996780702102747`*^9, 
   3.799678133005047*^9, 3.7998611971286187`*^9, 3.799861231696971*^9, 
   3.7998612751285334`*^9, 3.7998613180283737`*^9, 3.7998669834948826`*^9, 
   3.7998710358034554`*^9, 3.7998714834582353`*^9, 3.7998716742807055`*^9, 
   3.799871733490923*^9, 3.799872706981378*^9, 3.7998727814762707`*^9, 
   3.799873151381304*^9, 3.7998746591707554`*^9, 3.7998747304708724`*^9, 
   3.799874976512308*^9, 3.7998765497895947`*^9, 3.7998765873694715`*^9, 
   3.7998775952890587`*^9, 3.7998779174537954`*^9, 3.7998780968890486`*^9, {
   3.7998789787388296`*^9, 3.799878989003598*^9}, 3.7998791287820187`*^9, 
   3.7998808258327274`*^9, 3.7998809738228736`*^9, 3.7998810566630135`*^9, 
   3.7998831477183323`*^9, 3.8060078906574345`*^9},
 CellLabel->
  "Out[65]//TableForm=",ExpressionUUID->"402f02f6-d8a7-460c-83a7-\
38a54aad0928"],

Cell[CellGroupData[{

Cell[BoxData["\<\"\"\>"], "Print",
 CellChangeTimes->{
  3.7715149244419136`*^9, 3.771514996056325*^9, 3.771515057235558*^9, 
   3.771520818382614*^9, 3.7856051965018835`*^9, 3.785624050352747*^9, 
   3.7865654414396367`*^9, 3.7957242984001074`*^9, 3.795730196485656*^9, 
   3.7957302331901617`*^9, 3.795979823313636*^9, 3.7959799110557175`*^9, 
   3.795980643482221*^9, 3.795980777422274*^9, 3.7959812552467995`*^9, 
   3.795984222546748*^9, 3.795984312397252*^9, 3.7959852646745367`*^9, 
   3.7959859768086*^9, 3.79598653521439*^9, 3.795987977776762*^9, 
   3.7959891449538555`*^9, 3.7959893176000366`*^9, 3.796037475022423*^9, 
   3.796043369054575*^9, 3.7960442748899045`*^9, 3.796044370712353*^9, 
   3.7960445951371126`*^9, 3.7960446757569304`*^9, 3.7960447988915586`*^9, 
   3.7960495104616466`*^9, 3.7960518700147347`*^9, 3.796052053669427*^9, 
   3.7960521732040424`*^9, 3.796052203298416*^9, 3.7960522977640553`*^9, 
   3.796052361173852*^9, 3.796052441013943*^9, {3.7960525031635475`*^9, 
   3.79605252280818*^9}, 3.7960669322266245`*^9, 3.796066970731296*^9, 
   3.7960674207755814`*^9, 3.7960689632501173`*^9, 3.7960693547870746`*^9, 
   3.7960694167568445`*^9, 3.796069495486876*^9, 3.7961678368986244`*^9, 
   3.7962512645598087`*^9, 3.7963215954824533`*^9, 3.7991882823349204`*^9, 
   3.7994115739961443`*^9, 3.7994411136948805`*^9, 3.7994411694771247`*^9, 
   3.799506608094698*^9, 3.7995089379307528`*^9, 3.7995089829067044`*^9, 
   3.799509909282415*^9, 3.7995103745785437`*^9, 3.7996679806000843`*^9, 
   3.7996754206963797`*^9, 3.799676747664894*^9, 3.7996780702850637`*^9, 
   3.799678133065385*^9, 3.7998611972985544`*^9, 3.7998612317735157`*^9, 
   3.7998612752182693`*^9, 3.7998613181058793`*^9, 3.7998669835573735`*^9, 
   3.7998710358724546`*^9, 3.799871483527234*^9, 3.799871674343191*^9, 
   3.7998717335755377`*^9, 3.7998727070721116`*^9, 3.799872781571228*^9, 
   3.7998731514760585`*^9, 3.799874659220747*^9, 3.799874730535919*^9, 
   3.7998749765709515`*^9, 3.7998765498494806`*^9, 3.799876587429619*^9, 
   3.799877595354278*^9, 3.7998779175191603`*^9, 3.7998780969539785`*^9, {
   3.7998789787631407`*^9, 3.7998789890634336`*^9}, 3.799879128862973*^9, 
   3.7998808259279933`*^9, 3.7998809739027576`*^9, 3.7998810567330875`*^9, 
   3.7998831478072214`*^9, 3.806007890662459*^9},
 CellLabel->
  "During evaluation of \
In[55]:=",ExpressionUUID->"422c9e6c-791d-4a42-aadf-db67b49a553d"],

Cell[BoxData["\<\"\"\>"], "Print",
 CellChangeTimes->{
  3.7715149244419136`*^9, 3.771514996056325*^9, 3.771515057235558*^9, 
   3.771520818382614*^9, 3.7856051965018835`*^9, 3.785624050352747*^9, 
   3.7865654414396367`*^9, 3.7957242984001074`*^9, 3.795730196485656*^9, 
   3.7957302331901617`*^9, 3.795979823313636*^9, 3.7959799110557175`*^9, 
   3.795980643482221*^9, 3.795980777422274*^9, 3.7959812552467995`*^9, 
   3.795984222546748*^9, 3.795984312397252*^9, 3.7959852646745367`*^9, 
   3.7959859768086*^9, 3.79598653521439*^9, 3.795987977776762*^9, 
   3.7959891449538555`*^9, 3.7959893176000366`*^9, 3.796037475022423*^9, 
   3.796043369054575*^9, 3.7960442748899045`*^9, 3.796044370712353*^9, 
   3.7960445951371126`*^9, 3.7960446757569304`*^9, 3.7960447988915586`*^9, 
   3.7960495104616466`*^9, 3.7960518700147347`*^9, 3.796052053669427*^9, 
   3.7960521732040424`*^9, 3.796052203298416*^9, 3.7960522977640553`*^9, 
   3.796052361173852*^9, 3.796052441013943*^9, {3.7960525031635475`*^9, 
   3.79605252280818*^9}, 3.7960669322266245`*^9, 3.796066970731296*^9, 
   3.7960674207755814`*^9, 3.7960689632501173`*^9, 3.7960693547870746`*^9, 
   3.7960694167568445`*^9, 3.796069495486876*^9, 3.7961678368986244`*^9, 
   3.7962512645598087`*^9, 3.7963215954824533`*^9, 3.7991882823349204`*^9, 
   3.7994115739961443`*^9, 3.7994411136948805`*^9, 3.7994411694771247`*^9, 
   3.799506608094698*^9, 3.7995089379307528`*^9, 3.7995089829067044`*^9, 
   3.799509909282415*^9, 3.7995103745785437`*^9, 3.7996679806000843`*^9, 
   3.7996754206963797`*^9, 3.799676747664894*^9, 3.7996780702850637`*^9, 
   3.799678133065385*^9, 3.7998611972985544`*^9, 3.7998612317735157`*^9, 
   3.7998612752182693`*^9, 3.7998613181058793`*^9, 3.7998669835573735`*^9, 
   3.7998710358724546`*^9, 3.799871483527234*^9, 3.799871674343191*^9, 
   3.7998717335755377`*^9, 3.7998727070721116`*^9, 3.799872781571228*^9, 
   3.7998731514760585`*^9, 3.799874659220747*^9, 3.799874730535919*^9, 
   3.7998749765709515`*^9, 3.7998765498494806`*^9, 3.799876587429619*^9, 
   3.799877595354278*^9, 3.7998779175191603`*^9, 3.7998780969539785`*^9, {
   3.7998789787631407`*^9, 3.7998789890634336`*^9}, 3.799879128862973*^9, 
   3.7998808259279933`*^9, 3.7998809739027576`*^9, 3.7998810567330875`*^9, 
   3.7998831478072214`*^9, 3.806007890667465*^9},
 CellLabel->
  "During evaluation of \
In[55]:=",ExpressionUUID->"49bbf529-0df5-4c1d-baaf-e2af0b022215"]
}, Open  ]],

Cell[BoxData[
 TagBox[
  TagBox[GridBox[{
     {
      TagBox["\<\"Classical mean\\nsensitivity\"\>",
       HoldForm], 
      TagBox["\<\"Number of\\nwidths\"\>",
       HoldForm]},
     {"0.6162365299708605`", "48"}
    },
    GridBoxAlignment->{"Columns" -> {{Left}}, "Rows" -> {{Baseline}}},
    GridBoxDividers->{
     "Columns" -> {{False}}, "Rows" -> {False, True, {False}, False}},
    GridBoxSpacings->{"Columns" -> {
        Offset[0.27999999999999997`], {
         Offset[2.0999999999999996`]}, 
        Offset[0.27999999999999997`]}, "Rows" -> {
        Offset[0.2], {
         Offset[0.4]}, 
        Offset[0.2]}}],
   {None, OutputFormsDump`HeadedColumns}],
  Function[BoxForm`e$, 
   TableForm[
   BoxForm`e$, 
    TableHeadings -> {
     None, {"Classical mean\nsensitivity", "Number of\nwidths"}}]]]], "Output",
 CellChangeTimes->{
  3.7532291712797976`*^9, {3.753229217167318*^9, 3.7532292589875455`*^9}, 
   3.7532755777282066`*^9, 3.7570747272581344`*^9, 3.757075055073717*^9, 
   3.757095256855339*^9, 3.7570953360964594`*^9, 3.761484712806711*^9, 
   3.7614849231691303`*^9, 3.7614850112016687`*^9, 3.761485492922375*^9, 
   3.761485696562762*^9, 3.7614897694138823`*^9, {3.7614898010911427`*^9, 
   3.7614898328659525`*^9}, 3.7615040918272934`*^9, 3.7615045876972723`*^9, 
   3.7615046717402773`*^9, 3.7615047208591447`*^9, 3.7615049100759225`*^9, 
   3.7684294821675253`*^9, 3.7684297774300117`*^9, 3.7684298416650352`*^9, 
   3.76842994804265*^9, 3.7684300070875826`*^9, 3.7684301249879484`*^9, 
   3.7684303143846016`*^9, 3.7684303745090218`*^9, 3.768430778269431*^9, 
   3.7684317129737887`*^9, {3.768431836404085*^9, 3.7684318647957044`*^9}, 
   3.768431944981106*^9, {3.769980350295826*^9, 3.769980376799876*^9}, 
   3.7699804367304573`*^9, 3.769980590356448*^9, {3.769981283809002*^9, 
   3.7699813339365845`*^9}, 3.7699819002271137`*^9, 3.7699819378824973`*^9, 
   3.770326987327491*^9, 3.7703783448214264`*^9, 3.7703784607016215`*^9, 
   3.770382554357894*^9, 3.770387591563922*^9, 3.770388632723106*^9, 
   3.7703895504882536`*^9, 3.7704165125251093`*^9, 3.770416551076689*^9, 
   3.7706758962899504`*^9, 3.77067593448236*^9, 3.7706759789857397`*^9, 
   3.770843826638196*^9, 3.770937068587661*^9, 3.7709372448508835`*^9, 
   3.770937310763054*^9, 3.7709798658522882`*^9, 3.7710108126137295`*^9, 
   3.7711883103579445`*^9, 3.771195815800353*^9, 3.771444973147542*^9, 
   3.771445007316724*^9, 3.7715035751145215`*^9, 3.7715090926874714`*^9, 
   3.771514924358438*^9, 3.7715149959615765`*^9, 3.771515057160757*^9, 
   3.7715208182978396`*^9, 3.7856051963995676`*^9, 3.785624050290382*^9, 
   3.786565441364539*^9, 3.795724298200255*^9, 3.7957301963623667`*^9, 
   3.795730233095153*^9, 3.7959798231346445`*^9, 3.7959799108644714`*^9, 
   3.795980643397094*^9, 3.795980777337125*^9, 3.795981255162977*^9, 
   3.795984222462222*^9, 3.795984312326982*^9, 3.795985264552487*^9, 
   3.795985976698741*^9, 3.795986535094619*^9, 3.7959879776588917`*^9, 
   3.7959891448285766`*^9, 3.7959893175188313`*^9, 3.796037474850586*^9, 
   3.796043368968996*^9, 3.796044274747646*^9, 3.796044370602505*^9, 
   3.7960445950418673`*^9, 3.7960446756419387`*^9, 3.796044798781474*^9, 
   3.796049510399161*^9, 3.7960518699299545`*^9, 3.7960520535692706`*^9, 
   3.7960521731191463`*^9, 3.796052203209011*^9, 3.796052297668891*^9, 
   3.796052361073805*^9, 3.79605244090861*^9, {3.7960525030531893`*^9, 
   3.79605252270829*^9}, 3.796066932041462*^9, 3.7960669705912504`*^9, 
   3.7960674206613426`*^9, 3.7960689631426067`*^9, 3.7960693546871114`*^9, 
   3.796069416677001*^9, 3.796069495388713*^9, 3.796167836804897*^9, 
   3.796251264497347*^9, 3.796321595417169*^9, 3.7991882822880273`*^9, 
   3.7994115737800426`*^9, 3.799441113624531*^9, 3.799441169384759*^9, 
   3.7995066080051675`*^9, 3.799508937841813*^9, 3.7995089828266478`*^9, 
   3.799509909212516*^9, 3.799510374493922*^9, 3.799667980375268*^9, 
   3.799675420611761*^9, 3.7996767475958977`*^9, 3.7996780702102747`*^9, 
   3.799678133005047*^9, 3.7998611971286187`*^9, 3.799861231696971*^9, 
   3.7998612751285334`*^9, 3.7998613180283737`*^9, 3.7998669834948826`*^9, 
   3.7998710358034554`*^9, 3.7998714834582353`*^9, 3.7998716742807055`*^9, 
   3.799871733490923*^9, 3.799872706981378*^9, 3.7998727814762707`*^9, 
   3.799873151381304*^9, 3.7998746591707554`*^9, 3.7998747304708724`*^9, 
   3.799874976512308*^9, 3.7998765497895947`*^9, 3.7998765873694715`*^9, 
   3.7998775952890587`*^9, 3.7998779174537954`*^9, 3.7998780968890486`*^9, {
   3.7998789787388296`*^9, 3.799878989003598*^9}, 3.7998791287820187`*^9, 
   3.7998808258327274`*^9, 3.7998809738228736`*^9, 3.7998810566630135`*^9, 
   3.7998831477183323`*^9, 3.8060078906767826`*^9},
 CellLabel->
  "Out[68]//TableForm=",ExpressionUUID->"79169e75-43cf-495d-916b-\
acb4b26e649d"],

Cell[BoxData["\<\"\"\>"], "Print",
 CellChangeTimes->{
  3.7715149244419136`*^9, 3.771514996056325*^9, 3.771515057235558*^9, 
   3.771520818382614*^9, 3.7856051965018835`*^9, 3.785624050352747*^9, 
   3.7865654414396367`*^9, 3.7957242984001074`*^9, 3.795730196485656*^9, 
   3.7957302331901617`*^9, 3.795979823313636*^9, 3.7959799110557175`*^9, 
   3.795980643482221*^9, 3.795980777422274*^9, 3.7959812552467995`*^9, 
   3.795984222546748*^9, 3.795984312397252*^9, 3.7959852646745367`*^9, 
   3.7959859768086*^9, 3.79598653521439*^9, 3.795987977776762*^9, 
   3.7959891449538555`*^9, 3.7959893176000366`*^9, 3.796037475022423*^9, 
   3.796043369054575*^9, 3.7960442748899045`*^9, 3.796044370712353*^9, 
   3.7960445951371126`*^9, 3.7960446757569304`*^9, 3.7960447988915586`*^9, 
   3.7960495104616466`*^9, 3.7960518700147347`*^9, 3.796052053669427*^9, 
   3.7960521732040424`*^9, 3.796052203298416*^9, 3.7960522977640553`*^9, 
   3.796052361173852*^9, 3.796052441013943*^9, {3.7960525031635475`*^9, 
   3.79605252280818*^9}, 3.7960669322266245`*^9, 3.796066970731296*^9, 
   3.7960674207755814`*^9, 3.7960689632501173`*^9, 3.7960693547870746`*^9, 
   3.7960694167568445`*^9, 3.796069495486876*^9, 3.7961678368986244`*^9, 
   3.7962512645598087`*^9, 3.7963215954824533`*^9, 3.7991882823349204`*^9, 
   3.7994115739961443`*^9, 3.7994411136948805`*^9, 3.7994411694771247`*^9, 
   3.799506608094698*^9, 3.7995089379307528`*^9, 3.7995089829067044`*^9, 
   3.799509909282415*^9, 3.7995103745785437`*^9, 3.7996679806000843`*^9, 
   3.7996754206963797`*^9, 3.799676747664894*^9, 3.7996780702850637`*^9, 
   3.799678133065385*^9, 3.7998611972985544`*^9, 3.7998612317735157`*^9, 
   3.7998612752182693`*^9, 3.7998613181058793`*^9, 3.7998669835573735`*^9, 
   3.7998710358724546`*^9, 3.799871483527234*^9, 3.799871674343191*^9, 
   3.7998717335755377`*^9, 3.7998727070721116`*^9, 3.799872781571228*^9, 
   3.7998731514760585`*^9, 3.799874659220747*^9, 3.799874730535919*^9, 
   3.7998749765709515`*^9, 3.7998765498494806`*^9, 3.799876587429619*^9, 
   3.799877595354278*^9, 3.7998779175191603`*^9, 3.7998780969539785`*^9, {
   3.7998789787631407`*^9, 3.7998789890634336`*^9}, 3.799879128862973*^9, 
   3.7998808259279933`*^9, 3.7998809739027576`*^9, 3.7998810567330875`*^9, 
   3.7998831478072214`*^9, 3.806007890687315*^9},
 CellLabel->
  "During evaluation of \
In[55]:=",ExpressionUUID->"e1e31ef3-1dbd-47b6-bd0e-598aa29aec35"],

Cell[BoxData[
 TagBox[
  TagBox[GridBox[{
     {
      TagBox["\<\"Probabilistic\\nmean\\nsensitivity\"\>",
       HoldForm], 
      TagBox["\<\"\\nStandard\\nerror\"\>",
       HoldForm], 
      TagBox["\<\"Lower 95%\\nconfidence\\nlimit\"\>",
       HoldForm], 
      TagBox["\<\"Upper 95%\\nconfidence\\nlimit\"\>",
       HoldForm]},
     {"0.5114763198758141`", "0.06516529926615136`", "0.3837523333141574`", 
      "0.6392003064374707`"}
    },
    GridBoxAlignment->{"Columns" -> {{Left}}, "Rows" -> {{Baseline}}},
    GridBoxDividers->{
     "Columns" -> {{False}}, "Rows" -> {False, True, {False}, False}},
    GridBoxSpacings->{"Columns" -> {
        Offset[0.27999999999999997`], {
         Offset[2.0999999999999996`]}, 
        Offset[0.27999999999999997`]}, "Rows" -> {
        Offset[0.2], {
         Offset[0.4]}, 
        Offset[0.2]}}],
   {None, OutputFormsDump`HeadedColumns}],
  Function[BoxForm`e$, 
   TableForm[
   BoxForm`e$, 
    TableHeadings -> {
     None, {"Probabilistic\nmean\nsensitivity", "\nStandard\nerror", 
       "Lower 95%\nconfidence\nlimit", 
       "Upper 95%\nconfidence\nlimit"}}]]]], "Output",
 CellChangeTimes->{
  3.7532291712797976`*^9, {3.753229217167318*^9, 3.7532292589875455`*^9}, 
   3.7532755777282066`*^9, 3.7570747272581344`*^9, 3.757075055073717*^9, 
   3.757095256855339*^9, 3.7570953360964594`*^9, 3.761484712806711*^9, 
   3.7614849231691303`*^9, 3.7614850112016687`*^9, 3.761485492922375*^9, 
   3.761485696562762*^9, 3.7614897694138823`*^9, {3.7614898010911427`*^9, 
   3.7614898328659525`*^9}, 3.7615040918272934`*^9, 3.7615045876972723`*^9, 
   3.7615046717402773`*^9, 3.7615047208591447`*^9, 3.7615049100759225`*^9, 
   3.7684294821675253`*^9, 3.7684297774300117`*^9, 3.7684298416650352`*^9, 
   3.76842994804265*^9, 3.7684300070875826`*^9, 3.7684301249879484`*^9, 
   3.7684303143846016`*^9, 3.7684303745090218`*^9, 3.768430778269431*^9, 
   3.7684317129737887`*^9, {3.768431836404085*^9, 3.7684318647957044`*^9}, 
   3.768431944981106*^9, {3.769980350295826*^9, 3.769980376799876*^9}, 
   3.7699804367304573`*^9, 3.769980590356448*^9, {3.769981283809002*^9, 
   3.7699813339365845`*^9}, 3.7699819002271137`*^9, 3.7699819378824973`*^9, 
   3.770326987327491*^9, 3.7703783448214264`*^9, 3.7703784607016215`*^9, 
   3.770382554357894*^9, 3.770387591563922*^9, 3.770388632723106*^9, 
   3.7703895504882536`*^9, 3.7704165125251093`*^9, 3.770416551076689*^9, 
   3.7706758962899504`*^9, 3.77067593448236*^9, 3.7706759789857397`*^9, 
   3.770843826638196*^9, 3.770937068587661*^9, 3.7709372448508835`*^9, 
   3.770937310763054*^9, 3.7709798658522882`*^9, 3.7710108126137295`*^9, 
   3.7711883103579445`*^9, 3.771195815800353*^9, 3.771444973147542*^9, 
   3.771445007316724*^9, 3.7715035751145215`*^9, 3.7715090926874714`*^9, 
   3.771514924358438*^9, 3.7715149959615765`*^9, 3.771515057160757*^9, 
   3.7715208182978396`*^9, 3.7856051963995676`*^9, 3.785624050290382*^9, 
   3.786565441364539*^9, 3.795724298200255*^9, 3.7957301963623667`*^9, 
   3.795730233095153*^9, 3.7959798231346445`*^9, 3.7959799108644714`*^9, 
   3.795980643397094*^9, 3.795980777337125*^9, 3.795981255162977*^9, 
   3.795984222462222*^9, 3.795984312326982*^9, 3.795985264552487*^9, 
   3.795985976698741*^9, 3.795986535094619*^9, 3.7959879776588917`*^9, 
   3.7959891448285766`*^9, 3.7959893175188313`*^9, 3.796037474850586*^9, 
   3.796043368968996*^9, 3.796044274747646*^9, 3.796044370602505*^9, 
   3.7960445950418673`*^9, 3.7960446756419387`*^9, 3.796044798781474*^9, 
   3.796049510399161*^9, 3.7960518699299545`*^9, 3.7960520535692706`*^9, 
   3.7960521731191463`*^9, 3.796052203209011*^9, 3.796052297668891*^9, 
   3.796052361073805*^9, 3.79605244090861*^9, {3.7960525030531893`*^9, 
   3.79605252270829*^9}, 3.796066932041462*^9, 3.7960669705912504`*^9, 
   3.7960674206613426`*^9, 3.7960689631426067`*^9, 3.7960693546871114`*^9, 
   3.796069416677001*^9, 3.796069495388713*^9, 3.796167836804897*^9, 
   3.796251264497347*^9, 3.796321595417169*^9, 3.7991882822880273`*^9, 
   3.7994115737800426`*^9, 3.799441113624531*^9, 3.799441169384759*^9, 
   3.7995066080051675`*^9, 3.799508937841813*^9, 3.7995089828266478`*^9, 
   3.799509909212516*^9, 3.799510374493922*^9, 3.799667980375268*^9, 
   3.799675420611761*^9, 3.7996767475958977`*^9, 3.7996780702102747`*^9, 
   3.799678133005047*^9, 3.7998611971286187`*^9, 3.799861231696971*^9, 
   3.7998612751285334`*^9, 3.7998613180283737`*^9, 3.7998669834948826`*^9, 
   3.7998710358034554`*^9, 3.7998714834582353`*^9, 3.7998716742807055`*^9, 
   3.799871733490923*^9, 3.799872706981378*^9, 3.7998727814762707`*^9, 
   3.799873151381304*^9, 3.7998746591707554`*^9, 3.7998747304708724`*^9, 
   3.799874976512308*^9, 3.7998765497895947`*^9, 3.7998765873694715`*^9, 
   3.7998775952890587`*^9, 3.7998779174537954`*^9, 3.7998780968890486`*^9, {
   3.7998789787388296`*^9, 3.799878989003598*^9}, 3.7998791287820187`*^9, 
   3.7998808258327274`*^9, 3.7998809738228736`*^9, 3.7998810566630135`*^9, 
   3.7998831477183323`*^9, 3.806007890692371*^9},
 CellLabel->
  "Out[70]//TableForm=",ExpressionUUID->"11fc251e-ab20-455f-be6c-\
efba344729bf"],

Cell[BoxData["\<\"\"\>"], "Print",
 CellChangeTimes->{
  3.7715149244419136`*^9, 3.771514996056325*^9, 3.771515057235558*^9, 
   3.771520818382614*^9, 3.7856051965018835`*^9, 3.785624050352747*^9, 
   3.7865654414396367`*^9, 3.7957242984001074`*^9, 3.795730196485656*^9, 
   3.7957302331901617`*^9, 3.795979823313636*^9, 3.7959799110557175`*^9, 
   3.795980643482221*^9, 3.795980777422274*^9, 3.7959812552467995`*^9, 
   3.795984222546748*^9, 3.795984312397252*^9, 3.7959852646745367`*^9, 
   3.7959859768086*^9, 3.79598653521439*^9, 3.795987977776762*^9, 
   3.7959891449538555`*^9, 3.7959893176000366`*^9, 3.796037475022423*^9, 
   3.796043369054575*^9, 3.7960442748899045`*^9, 3.796044370712353*^9, 
   3.7960445951371126`*^9, 3.7960446757569304`*^9, 3.7960447988915586`*^9, 
   3.7960495104616466`*^9, 3.7960518700147347`*^9, 3.796052053669427*^9, 
   3.7960521732040424`*^9, 3.796052203298416*^9, 3.7960522977640553`*^9, 
   3.796052361173852*^9, 3.796052441013943*^9, {3.7960525031635475`*^9, 
   3.79605252280818*^9}, 3.7960669322266245`*^9, 3.796066970731296*^9, 
   3.7960674207755814`*^9, 3.7960689632501173`*^9, 3.7960693547870746`*^9, 
   3.7960694167568445`*^9, 3.796069495486876*^9, 3.7961678368986244`*^9, 
   3.7962512645598087`*^9, 3.7963215954824533`*^9, 3.7991882823349204`*^9, 
   3.7994115739961443`*^9, 3.7994411136948805`*^9, 3.7994411694771247`*^9, 
   3.799506608094698*^9, 3.7995089379307528`*^9, 3.7995089829067044`*^9, 
   3.799509909282415*^9, 3.7995103745785437`*^9, 3.7996679806000843`*^9, 
   3.7996754206963797`*^9, 3.799676747664894*^9, 3.7996780702850637`*^9, 
   3.799678133065385*^9, 3.7998611972985544`*^9, 3.7998612317735157`*^9, 
   3.7998612752182693`*^9, 3.7998613181058793`*^9, 3.7998669835573735`*^9, 
   3.7998710358724546`*^9, 3.799871483527234*^9, 3.799871674343191*^9, 
   3.7998717335755377`*^9, 3.7998727070721116`*^9, 3.799872781571228*^9, 
   3.7998731514760585`*^9, 3.799874659220747*^9, 3.799874730535919*^9, 
   3.7998749765709515`*^9, 3.7998765498494806`*^9, 3.799876587429619*^9, 
   3.799877595354278*^9, 3.7998779175191603`*^9, 3.7998780969539785`*^9, {
   3.7998789787631407`*^9, 3.7998789890634336`*^9}, 3.799879128862973*^9, 
   3.7998808259279933`*^9, 3.7998809739027576`*^9, 3.7998810567330875`*^9, 
   3.7998831478072214`*^9, 3.806007890692371*^9},
 CellLabel->
  "During evaluation of \
In[55]:=",ExpressionUUID->"00b36e7b-fc84-40dd-8e62-51eb57e0fa82"],

Cell[BoxData[
 TagBox[
  TagBox[GridBox[{
     {
      StyleBox["\[Null]",
       ShowStringCharacters->False], 
      TagBox["\<\"Process standard\\ndeviation of\\ntime-series (cm)\"\>",
       HoldForm], 
      TagBox["\<\"\\nFirst-order\\nautorcorrelation\"\>",
       HoldForm], 
      TagBox["\<\"Variance\\nof \
time\\nseries(\\!\\(\\*SuperscriptBox[\\(cm\\), \\(2\\)]\\))\"\>",
       HoldForm]},
     {
      TagBox["\<\"Classical\"\>",
       HoldForm], "0.11443567977383604`", 
      RowBox[{"-", "0.49439572186867986`"}], "0.00989462326388889`"},
     {
      TagBox["\<\"Probabilistic\"\>",
       HoldForm], "0.10408925833105846`", 
      RowBox[{"-", "0.49015354579502995`"}], "0.008231561967954281`"}
    },
    GridBoxAlignment->{"Columns" -> {{Left}}, "Rows" -> {{Baseline}}},
    GridBoxDividers->{
     "Columns" -> {False, True, {False}, False}, 
      "Rows" -> {False, True, {False}, False}},
    GridBoxSpacings->{"Columns" -> {
        Offset[0.27999999999999997`], {
         Offset[2.0999999999999996`]}, 
        Offset[0.27999999999999997`]}, "Rows" -> {
        Offset[0.2], {
         Offset[0.4]}, 
        Offset[0.2]}}],
   {OutputFormsDump`HeadedRows, OutputFormsDump`HeadedColumns}],
  Function[BoxForm`e$, 
   TableForm[
   BoxForm`e$, 
    TableHeadings -> {{"Classical", "Probabilistic"}, {
      "Process standard\ndeviation of\ntime-series (cm)", 
       "\nFirst-order\nautorcorrelation", 
       "Variance\nof time\nseries(\!\(\*SuperscriptBox[\(cm\), \
\(2\)]\))"}}]]]], "Output",
 CellChangeTimes->{
  3.7532291712797976`*^9, {3.753229217167318*^9, 3.7532292589875455`*^9}, 
   3.7532755777282066`*^9, 3.7570747272581344`*^9, 3.757075055073717*^9, 
   3.757095256855339*^9, 3.7570953360964594`*^9, 3.761484712806711*^9, 
   3.7614849231691303`*^9, 3.7614850112016687`*^9, 3.761485492922375*^9, 
   3.761485696562762*^9, 3.7614897694138823`*^9, {3.7614898010911427`*^9, 
   3.7614898328659525`*^9}, 3.7615040918272934`*^9, 3.7615045876972723`*^9, 
   3.7615046717402773`*^9, 3.7615047208591447`*^9, 3.7615049100759225`*^9, 
   3.7684294821675253`*^9, 3.7684297774300117`*^9, 3.7684298416650352`*^9, 
   3.76842994804265*^9, 3.7684300070875826`*^9, 3.7684301249879484`*^9, 
   3.7684303143846016`*^9, 3.7684303745090218`*^9, 3.768430778269431*^9, 
   3.7684317129737887`*^9, {3.768431836404085*^9, 3.7684318647957044`*^9}, 
   3.768431944981106*^9, {3.769980350295826*^9, 3.769980376799876*^9}, 
   3.7699804367304573`*^9, 3.769980590356448*^9, {3.769981283809002*^9, 
   3.7699813339365845`*^9}, 3.7699819002271137`*^9, 3.7699819378824973`*^9, 
   3.770326987327491*^9, 3.7703783448214264`*^9, 3.7703784607016215`*^9, 
   3.770382554357894*^9, 3.770387591563922*^9, 3.770388632723106*^9, 
   3.7703895504882536`*^9, 3.7704165125251093`*^9, 3.770416551076689*^9, 
   3.7706758962899504`*^9, 3.77067593448236*^9, 3.7706759789857397`*^9, 
   3.770843826638196*^9, 3.770937068587661*^9, 3.7709372448508835`*^9, 
   3.770937310763054*^9, 3.7709798658522882`*^9, 3.7710108126137295`*^9, 
   3.7711883103579445`*^9, 3.771195815800353*^9, 3.771444973147542*^9, 
   3.771445007316724*^9, 3.7715035751145215`*^9, 3.7715090926874714`*^9, 
   3.771514924358438*^9, 3.7715149959615765`*^9, 3.771515057160757*^9, 
   3.7715208182978396`*^9, 3.7856051963995676`*^9, 3.785624050290382*^9, 
   3.786565441364539*^9, 3.795724298200255*^9, 3.7957301963623667`*^9, 
   3.795730233095153*^9, 3.7959798231346445`*^9, 3.7959799108644714`*^9, 
   3.795980643397094*^9, 3.795980777337125*^9, 3.795981255162977*^9, 
   3.795984222462222*^9, 3.795984312326982*^9, 3.795985264552487*^9, 
   3.795985976698741*^9, 3.795986535094619*^9, 3.7959879776588917`*^9, 
   3.7959891448285766`*^9, 3.7959893175188313`*^9, 3.796037474850586*^9, 
   3.796043368968996*^9, 3.796044274747646*^9, 3.796044370602505*^9, 
   3.7960445950418673`*^9, 3.7960446756419387`*^9, 3.796044798781474*^9, 
   3.796049510399161*^9, 3.7960518699299545`*^9, 3.7960520535692706`*^9, 
   3.7960521731191463`*^9, 3.796052203209011*^9, 3.796052297668891*^9, 
   3.796052361073805*^9, 3.79605244090861*^9, {3.7960525030531893`*^9, 
   3.79605252270829*^9}, 3.796066932041462*^9, 3.7960669705912504`*^9, 
   3.7960674206613426`*^9, 3.7960689631426067`*^9, 3.7960693546871114`*^9, 
   3.796069416677001*^9, 3.796069495388713*^9, 3.796167836804897*^9, 
   3.796251264497347*^9, 3.796321595417169*^9, 3.7991882822880273`*^9, 
   3.7994115737800426`*^9, 3.799441113624531*^9, 3.799441169384759*^9, 
   3.7995066080051675`*^9, 3.799508937841813*^9, 3.7995089828266478`*^9, 
   3.799509909212516*^9, 3.799510374493922*^9, 3.799667980375268*^9, 
   3.799675420611761*^9, 3.7996767475958977`*^9, 3.7996780702102747`*^9, 
   3.799678133005047*^9, 3.7998611971286187`*^9, 3.799861231696971*^9, 
   3.7998612751285334`*^9, 3.7998613180283737`*^9, 3.7998669834948826`*^9, 
   3.7998710358034554`*^9, 3.7998714834582353`*^9, 3.7998716742807055`*^9, 
   3.799871733490923*^9, 3.799872706981378*^9, 3.7998727814762707`*^9, 
   3.799873151381304*^9, 3.7998746591707554`*^9, 3.7998747304708724`*^9, 
   3.799874976512308*^9, 3.7998765497895947`*^9, 3.7998765873694715`*^9, 
   3.7998775952890587`*^9, 3.7998779174537954`*^9, 3.7998780968890486`*^9, {
   3.7998789787388296`*^9, 3.799878989003598*^9}, 3.7998791287820187`*^9, 
   3.7998808258327274`*^9, 3.7998809738228736`*^9, 3.7998810566630135`*^9, 
   3.7998831477183323`*^9, 3.8060078906973763`*^9},
 CellLabel->
  "Out[72]//TableForm=",ExpressionUUID->"edd0ee7e-ed18-46b8-bb12-\
f0b454a32de2"],

Cell[BoxData["\<\"\"\>"], "Print",
 CellChangeTimes->{
  3.7715149244419136`*^9, 3.771514996056325*^9, 3.771515057235558*^9, 
   3.771520818382614*^9, 3.7856051965018835`*^9, 3.785624050352747*^9, 
   3.7865654414396367`*^9, 3.7957242984001074`*^9, 3.795730196485656*^9, 
   3.7957302331901617`*^9, 3.795979823313636*^9, 3.7959799110557175`*^9, 
   3.795980643482221*^9, 3.795980777422274*^9, 3.7959812552467995`*^9, 
   3.795984222546748*^9, 3.795984312397252*^9, 3.7959852646745367`*^9, 
   3.7959859768086*^9, 3.79598653521439*^9, 3.795987977776762*^9, 
   3.7959891449538555`*^9, 3.7959893176000366`*^9, 3.796037475022423*^9, 
   3.796043369054575*^9, 3.7960442748899045`*^9, 3.796044370712353*^9, 
   3.7960445951371126`*^9, 3.7960446757569304`*^9, 3.7960447988915586`*^9, 
   3.7960495104616466`*^9, 3.7960518700147347`*^9, 3.796052053669427*^9, 
   3.7960521732040424`*^9, 3.796052203298416*^9, 3.7960522977640553`*^9, 
   3.796052361173852*^9, 3.796052441013943*^9, {3.7960525031635475`*^9, 
   3.79605252280818*^9}, 3.7960669322266245`*^9, 3.796066970731296*^9, 
   3.7960674207755814`*^9, 3.7960689632501173`*^9, 3.7960693547870746`*^9, 
   3.7960694167568445`*^9, 3.796069495486876*^9, 3.7961678368986244`*^9, 
   3.7962512645598087`*^9, 3.7963215954824533`*^9, 3.7991882823349204`*^9, 
   3.7994115739961443`*^9, 3.7994411136948805`*^9, 3.7994411694771247`*^9, 
   3.799506608094698*^9, 3.7995089379307528`*^9, 3.7995089829067044`*^9, 
   3.799509909282415*^9, 3.7995103745785437`*^9, 3.7996679806000843`*^9, 
   3.7996754206963797`*^9, 3.799676747664894*^9, 3.7996780702850637`*^9, 
   3.799678133065385*^9, 3.7998611972985544`*^9, 3.7998612317735157`*^9, 
   3.7998612752182693`*^9, 3.7998613181058793`*^9, 3.7998669835573735`*^9, 
   3.7998710358724546`*^9, 3.799871483527234*^9, 3.799871674343191*^9, 
   3.7998717335755377`*^9, 3.7998727070721116`*^9, 3.799872781571228*^9, 
   3.7998731514760585`*^9, 3.799874659220747*^9, 3.799874730535919*^9, 
   3.7998749765709515`*^9, 3.7998765498494806`*^9, 3.799876587429619*^9, 
   3.799877595354278*^9, 3.7998779175191603`*^9, 3.7998780969539785`*^9, {
   3.7998789787631407`*^9, 3.7998789890634336`*^9}, 3.799879128862973*^9, 
   3.7998808259279933`*^9, 3.7998809739027576`*^9, 3.7998810567330875`*^9, 
   3.7998831478072214`*^9, 3.8060078907024016`*^9},
 CellLabel->
  "During evaluation of \
In[55]:=",ExpressionUUID->"bdb1c881-be6b-4aee-b7bf-bf4d1519d66b"],

Cell[BoxData["\<\"Probabilistic ages output.xlsx\"\>"], "Output",
 CellChangeTimes->{
  3.7532291712797976`*^9, {3.753229217167318*^9, 3.7532292589875455`*^9}, 
   3.7532755777282066`*^9, 3.7570747272581344`*^9, 3.757075055073717*^9, 
   3.757095256855339*^9, 3.7570953360964594`*^9, 3.761484712806711*^9, 
   3.7614849231691303`*^9, 3.7614850112016687`*^9, 3.761485492922375*^9, 
   3.761485696562762*^9, 3.7614897694138823`*^9, {3.7614898010911427`*^9, 
   3.7614898328659525`*^9}, 3.7615040918272934`*^9, 3.7615045876972723`*^9, 
   3.7615046717402773`*^9, 3.7615047208591447`*^9, 3.7615049100759225`*^9, 
   3.7684294821675253`*^9, 3.7684297774300117`*^9, 3.7684298416650352`*^9, 
   3.76842994804265*^9, 3.7684300070875826`*^9, 3.7684301249879484`*^9, 
   3.7684303143846016`*^9, 3.7684303745090218`*^9, 3.768430778269431*^9, 
   3.7684317129737887`*^9, {3.768431836404085*^9, 3.7684318647957044`*^9}, 
   3.768431944981106*^9, {3.769980350295826*^9, 3.769980376799876*^9}, 
   3.7699804367304573`*^9, 3.769980590356448*^9, {3.769981283809002*^9, 
   3.7699813339365845`*^9}, 3.7699819002271137`*^9, 3.7699819378824973`*^9, 
   3.770326987327491*^9, 3.7703783448214264`*^9, 3.7703784607016215`*^9, 
   3.770382554357894*^9, 3.770387591563922*^9, 3.770388632723106*^9, 
   3.7703895504882536`*^9, 3.7704165125251093`*^9, 3.770416551076689*^9, 
   3.7706758962899504`*^9, 3.77067593448236*^9, 3.7706759789857397`*^9, 
   3.770843826638196*^9, 3.770937068587661*^9, 3.7709372448508835`*^9, 
   3.770937310763054*^9, 3.7709798658522882`*^9, 3.7710108126137295`*^9, 
   3.7711883103579445`*^9, 3.771195815800353*^9, 3.771444973147542*^9, 
   3.771445007316724*^9, 3.7715035751145215`*^9, 3.7715090926874714`*^9, 
   3.771514924358438*^9, 3.7715149959615765`*^9, 3.771515057160757*^9, 
   3.7715208182978396`*^9, 3.7856051963995676`*^9, 3.785624050290382*^9, 
   3.786565441364539*^9, 3.795724298200255*^9, 3.7957301963623667`*^9, 
   3.795730233095153*^9, 3.7959798231346445`*^9, 3.7959799108644714`*^9, 
   3.795980643397094*^9, 3.795980777337125*^9, 3.795981255162977*^9, 
   3.795984222462222*^9, 3.795984312326982*^9, 3.795985264552487*^9, 
   3.795985976698741*^9, 3.795986535094619*^9, 3.7959879776588917`*^9, 
   3.7959891448285766`*^9, 3.7959893175188313`*^9, 3.796037474850586*^9, 
   3.796043368968996*^9, 3.796044274747646*^9, 3.796044370602505*^9, 
   3.7960445950418673`*^9, 3.7960446756419387`*^9, 3.796044798781474*^9, 
   3.796049510399161*^9, 3.7960518699299545`*^9, 3.7960520535692706`*^9, 
   3.7960521731191463`*^9, 3.796052203209011*^9, 3.796052297668891*^9, 
   3.796052361073805*^9, 3.79605244090861*^9, {3.7960525030531893`*^9, 
   3.79605252270829*^9}, 3.796066932041462*^9, 3.7960669705912504`*^9, 
   3.7960674206613426`*^9, 3.7960689631426067`*^9, 3.7960693546871114`*^9, 
   3.796069416677001*^9, 3.796069495388713*^9, 3.796167836804897*^9, 
   3.796251264497347*^9, 3.796321595417169*^9, 3.7991882822880273`*^9, 
   3.7994115737800426`*^9, 3.799441113624531*^9, 3.799441169384759*^9, 
   3.7995066080051675`*^9, 3.799508937841813*^9, 3.7995089828266478`*^9, 
   3.799509909212516*^9, 3.799510374493922*^9, 3.799667980375268*^9, 
   3.799675420611761*^9, 3.7996767475958977`*^9, 3.7996780702102747`*^9, 
   3.799678133005047*^9, 3.7998611971286187`*^9, 3.799861231696971*^9, 
   3.7998612751285334`*^9, 3.7998613180283737`*^9, 3.7998669834948826`*^9, 
   3.7998710358034554`*^9, 3.7998714834582353`*^9, 3.7998716742807055`*^9, 
   3.799871733490923*^9, 3.799872706981378*^9, 3.7998727814762707`*^9, 
   3.799873151381304*^9, 3.7998746591707554`*^9, 3.7998747304708724`*^9, 
   3.799874976512308*^9, 3.7998765497895947`*^9, 3.7998765873694715`*^9, 
   3.7998775952890587`*^9, 3.7998779174537954`*^9, 3.7998780968890486`*^9, {
   3.7998789787388296`*^9, 3.799878989003598*^9}, 3.7998791287820187`*^9, 
   3.7998808258327274`*^9, 3.7998809738228736`*^9, 3.7998810566630135`*^9, 
   3.7998831477183323`*^9, 3.8060078930983543`*^9},
 CellLabel->"Out[76]=",ExpressionUUID->"c0806c39-7de9-4b85-8502-e58fea7706b2"],

Cell[BoxData["\<\"Additional parameters.xlsx\"\>"], "Output",
 CellChangeTimes->{
  3.7532291712797976`*^9, {3.753229217167318*^9, 3.7532292589875455`*^9}, 
   3.7532755777282066`*^9, 3.7570747272581344`*^9, 3.757075055073717*^9, 
   3.757095256855339*^9, 3.7570953360964594`*^9, 3.761484712806711*^9, 
   3.7614849231691303`*^9, 3.7614850112016687`*^9, 3.761485492922375*^9, 
   3.761485696562762*^9, 3.7614897694138823`*^9, {3.7614898010911427`*^9, 
   3.7614898328659525`*^9}, 3.7615040918272934`*^9, 3.7615045876972723`*^9, 
   3.7615046717402773`*^9, 3.7615047208591447`*^9, 3.7615049100759225`*^9, 
   3.7684294821675253`*^9, 3.7684297774300117`*^9, 3.7684298416650352`*^9, 
   3.76842994804265*^9, 3.7684300070875826`*^9, 3.7684301249879484`*^9, 
   3.7684303143846016`*^9, 3.7684303745090218`*^9, 3.768430778269431*^9, 
   3.7684317129737887`*^9, {3.768431836404085*^9, 3.7684318647957044`*^9}, 
   3.768431944981106*^9, {3.769980350295826*^9, 3.769980376799876*^9}, 
   3.7699804367304573`*^9, 3.769980590356448*^9, {3.769981283809002*^9, 
   3.7699813339365845`*^9}, 3.7699819002271137`*^9, 3.7699819378824973`*^9, 
   3.770326987327491*^9, 3.7703783448214264`*^9, 3.7703784607016215`*^9, 
   3.770382554357894*^9, 3.770387591563922*^9, 3.770388632723106*^9, 
   3.7703895504882536`*^9, 3.7704165125251093`*^9, 3.770416551076689*^9, 
   3.7706758962899504`*^9, 3.77067593448236*^9, 3.7706759789857397`*^9, 
   3.770843826638196*^9, 3.770937068587661*^9, 3.7709372448508835`*^9, 
   3.770937310763054*^9, 3.7709798658522882`*^9, 3.7710108126137295`*^9, 
   3.7711883103579445`*^9, 3.771195815800353*^9, 3.771444973147542*^9, 
   3.771445007316724*^9, 3.7715035751145215`*^9, 3.7715090926874714`*^9, 
   3.771514924358438*^9, 3.7715149959615765`*^9, 3.771515057160757*^9, 
   3.7715208182978396`*^9, 3.7856051963995676`*^9, 3.785624050290382*^9, 
   3.786565441364539*^9, 3.795724298200255*^9, 3.7957301963623667`*^9, 
   3.795730233095153*^9, 3.7959798231346445`*^9, 3.7959799108644714`*^9, 
   3.795980643397094*^9, 3.795980777337125*^9, 3.795981255162977*^9, 
   3.795984222462222*^9, 3.795984312326982*^9, 3.795985264552487*^9, 
   3.795985976698741*^9, 3.795986535094619*^9, 3.7959879776588917`*^9, 
   3.7959891448285766`*^9, 3.7959893175188313`*^9, 3.796037474850586*^9, 
   3.796043368968996*^9, 3.796044274747646*^9, 3.796044370602505*^9, 
   3.7960445950418673`*^9, 3.7960446756419387`*^9, 3.796044798781474*^9, 
   3.796049510399161*^9, 3.7960518699299545`*^9, 3.7960520535692706`*^9, 
   3.7960521731191463`*^9, 3.796052203209011*^9, 3.796052297668891*^9, 
   3.796052361073805*^9, 3.79605244090861*^9, {3.7960525030531893`*^9, 
   3.79605252270829*^9}, 3.796066932041462*^9, 3.7960669705912504`*^9, 
   3.7960674206613426`*^9, 3.7960689631426067`*^9, 3.7960693546871114`*^9, 
   3.796069416677001*^9, 3.796069495388713*^9, 3.796167836804897*^9, 
   3.796251264497347*^9, 3.796321595417169*^9, 3.7991882822880273`*^9, 
   3.7994115737800426`*^9, 3.799441113624531*^9, 3.799441169384759*^9, 
   3.7995066080051675`*^9, 3.799508937841813*^9, 3.7995089828266478`*^9, 
   3.799509909212516*^9, 3.799510374493922*^9, 3.799667980375268*^9, 
   3.799675420611761*^9, 3.7996767475958977`*^9, 3.7996780702102747`*^9, 
   3.799678133005047*^9, 3.7998611971286187`*^9, 3.799861231696971*^9, 
   3.7998612751285334`*^9, 3.7998613180283737`*^9, 3.7998669834948826`*^9, 
   3.7998710358034554`*^9, 3.7998714834582353`*^9, 3.7998716742807055`*^9, 
   3.799871733490923*^9, 3.799872706981378*^9, 3.7998727814762707`*^9, 
   3.799873151381304*^9, 3.7998746591707554`*^9, 3.7998747304708724`*^9, 
   3.799874976512308*^9, 3.7998765497895947`*^9, 3.7998765873694715`*^9, 
   3.7998775952890587`*^9, 3.7998779174537954`*^9, 3.7998780968890486`*^9, {
   3.7998789787388296`*^9, 3.799878989003598*^9}, 3.7998791287820187`*^9, 
   3.7998808258327274`*^9, 3.7998809738228736`*^9, 3.7998810566630135`*^9, 
   3.7998831477183323`*^9, 3.8060078931915483`*^9},
 CellLabel->"Out[77]=",ExpressionUUID->"43d2b2fb-a79f-48c2-ba58-4766911a1491"]
}, Open  ]],

Cell[TextData[{
 StyleBox["\n",
  FontColor->RGBColor[1, 0, 0]],
 StyleBox["Output",
  FontFamily->"Arial",
  FontSize->16,
  FontVariations->{"Underline"->True},
  FontColor->GrayLevel[0]],
 StyleBox[":",
  FontFamily->"Arial",
  FontSize->16,
  FontColor->GrayLevel[0]],
 StyleBox["\n\nThe output, presented above and in two ",
  FontFamily->"Arial",
  FontSize->14,
  FontWeight->"Normal",
  FontColor->GrayLevel[0]],
 StyleBox["Excel",
  FontFamily->"Arial",
  FontSize->14,
  FontWeight->"Normal",
  FontSlant->"Italic",
  FontColor->GrayLevel[0]],
 StyleBox[" output files, starts with four graphs showing\n\n1) the \
probability density function of the last boundary;\n\n2) the cumulative \
distribution function of the last boundary;\n\n3) the expected age (black \
circles), its 95% confidence intervals (red points), as well as the possible \
age range (as black lines), each as function of the boundary number (the \
count of the boundary number here is independent of the indicated boundary \
number in the first column of the input file); and\n\n4) the estimated growth \
curve of radius as a function of expected age (black line with circles), with \
95% confidence curves (red lines), and the possible age range (outer black \
lines), with linear interpolation between points.\n\n     Next, two tables \
are shows. The first table presents five columns: the boundary number, the \
boundary type, and the assigned probability (all from the input file), the \
radius calculated cumulatively from the input increments, and the resulting \
range of possible ages for each boundary number. The second table repeats the \
boundary number, followed by the expected age, its standard deviation, the \
corresponding number of ages from which the two previous parameters were \
calculated, and the lower and upper 95% confidence limits. If the lower 95% \
confidence limit does not exist at early ages, then the lower age limit is \
given. All parameters are given from the base boundary to the last boundary. \
All numbers are given with up to six significant digits.\n     \n     The \
tables are followed by three parameters that characterize the 95% confidence \
intervals:\n\n1) The ",
  FontFamily->"Arial",
  FontSize->14,
  FontWeight->"Normal",
  FontColor->GrayLevel[0]],
 StyleBox["mean width of the confidence intervals",
  FontFamily->"Arial",
  FontSize->14,
  FontWeight->"Normal",
  FontSlant->"Italic",
  FontColor->GrayLevel[0]],
 StyleBox[" is calculated by taking the mean of the confidence intervals for \
all boundaries except the base boundary (which has a confidence interval of 0 \
years).\n\n2) The ",
  FontFamily->"Arial",
  FontSize->14,
  FontWeight->"Normal",
  FontColor->GrayLevel[0]],
 StyleBox["ratio between the mean half-intervals below and above expected \
ages",
  FontFamily->"Arial",
  FontSize->14,
  FontWeight->"Normal",
  FontSlant->"Italic",
  FontColor->GrayLevel[0]],
 StyleBox[" is the mean of all half-interval widths below the expected age, \
divided by the mean of all half-interval widths above the expected age.\n\n3) \
The ",
  FontFamily->"Arial",
  FontSize->14,
  FontWeight->"Normal",
  FontColor->GrayLevel[0]],
 StyleBox["mean increment of the confidence interval per boundary",
  FontFamily->"Arial",
  FontSize->14,
  FontWeight->"Normal",
  FontSlant->"Italic",
  FontColor->GrayLevel[0]],
 StyleBox[" is the width of the last confidence interval (i.e., of the last \
boundary), which is the widest, divided by the number of increments (i.e., \
the number of boundaries minus 1).\n\n     Finally, the classical mean \
sensitivity is shown (with the number of widths for its calculation), \
followed by the probabilistic mean sensitivity (with its standard error, and \
confidence intervals), and the process standard deviation in classical and \
probabilistic form (with the corresponding first-order autocorrelations and \
time series\[CloseCurlyQuote] variance).\n     \n     In addition, all \
numerical values of the output (used also for drawing the graphs) are stored \
in two ",
  FontFamily->"Arial",
  FontSize->14,
  FontWeight->"Normal",
  FontColor->GrayLevel[0]],
 StyleBox["Excel",
  FontFamily->"Arial",
  FontSize->14,
  FontWeight->"Normal",
  FontSlant->"Italic",
  FontColor->GrayLevel[0]],
 StyleBox[" files in the current directory. The two files are called \
\[OpenCurlyDoubleQuote]",
  FontFamily->"Arial",
  FontSize->14,
  FontWeight->"Normal",
  FontColor->GrayLevel[0]],
 StyleBox["Probabilistic ages output.xlsx",
  FontFamily->"Arial",
  FontSize->14,
  FontWeight->"Normal",
  FontColor->RGBColor[1., 0.5019607843137255, 0.25098039215686274`]],
 StyleBox["\[CloseCurlyDoubleQuote] (with the data from the two tables) and \
\[OpenCurlyDoubleQuote]",
  FontFamily->"Arial",
  FontSize->14,
  FontWeight->"Normal",
  FontColor->GrayLevel[0]],
 StyleBox["Additional parameters.xlsx",
  FontFamily->"Arial",
  FontSize->14,
  FontWeight->"Normal",
  FontColor->RGBColor[1., 0.5019607843137255, 0.25098039215686274`]],
 StyleBox["\[CloseCurlyDoubleQuote] (with all additional data). Note that \
files with these same name are overwritten without any warning (unless they \
are open). Also note that more decimals of the provided numbers are given in \
these output files than in the above presentation.     ",
  FontFamily->"Arial",
  FontSize->14,
  FontWeight->"Normal",
  FontColor->GrayLevel[0]]
}], "Text",
 CellChangeTimes->{{3.5762346270664907`*^9, 3.576234669233706*^9}, {
   3.5762348722076025`*^9, 3.576234900412715*^9}, {3.5762349509728737`*^9, 
   3.5762349770105624`*^9}, 3.5762350074776993`*^9, 3.5762358401213083`*^9, {
   3.5762390752530456`*^9, 3.576239087031176*^9}, {3.578600211450886*^9, 
   3.5786002128080997`*^9}, {3.5786007360814495`*^9, 3.5786007413387027`*^9}, 
   3.5862067439488993`*^9, 3.5976689840516677`*^9, 3.59766940395113*^9, {
   3.597669495171523*^9, 3.5976695036825943`*^9}, {3.597670757385006*^9, 
   3.5976707583542147`*^9}, 3.5976707953227224`*^9, 3.618565984844884*^9, {
   3.620219203353426*^9, 3.620219205181553*^9}, {3.6202194012225747`*^9, 
   3.6202194605112247`*^9}, {3.6242627719978914`*^9, 3.624262774810344*^9}, {
   3.6242642778818483`*^9, 3.624264300272519*^9}, {3.624264349741317*^9, 
   3.624264366007022*^9}, {3.6242647162159514`*^9, 3.624264795528611*^9}, {
   3.6242648474662156`*^9, 3.624264867153702*^9}, 3.63283258409818*^9, 
   3.6328329982447453`*^9, {3.6330157838458624`*^9, 3.6330157914708657`*^9}, {
   3.6330163833347836`*^9, 3.6330163855535345`*^9}, 3.6333551239066377`*^9, 
   3.6348164204455366`*^9, {3.6515152761815634`*^9, 3.651515276773596*^9}, 
   3.6591283443340163`*^9, 3.659128525822201*^9, 3.6835493595888343`*^9, {
   3.7714491102966413`*^9, 3.771449135577335*^9}, {3.7714491685537024`*^9, 
   3.77144921906479*^9}, {3.7715059605497584`*^9, 3.7715059711698933`*^9}, {
   3.7715060116708865`*^9, 3.771506018999923*^9}, 3.7990654367680955`*^9, {
   3.7997962182287617`*^9, 3.7997962750716467`*^9}, {3.799796341329949*^9, 
   3.7997963755387263`*^9}, {3.7997964139836826`*^9, 
   3.7997964824185495`*^9}, {3.799796517248455*^9, 3.79979655796852*^9}, {
   3.799865304818804*^9, 3.799865387948699*^9}, {3.799866925191888*^9, 
   3.7998669279806576`*^9}, {3.799867322252365*^9, 3.7998673507790294`*^9}, {
   3.7998710531317825`*^9, 3.7998710700085087`*^9}, {3.799871554250806*^9, 
   3.7998715727970915`*^9}, {3.799871765823465*^9, 3.7998717857054925`*^9}, {
   3.799871829126982*^9, 3.7998718471253767`*^9}, {3.7998719431330905`*^9, 
   3.7998719620425763`*^9}, {3.799871995793375*^9, 3.799872079250533*^9}, {
   3.799872141879901*^9, 3.7998721990106926`*^9}, {3.7998724610361557`*^9, 
   3.799872494424326*^9}, {3.79987257462743*^9, 3.7998725958256464`*^9}, {
   3.799872646636721*^9, 3.799872659466506*^9}, {3.799872821621317*^9, 
   3.7998729688712044`*^9}, {3.799873445083292*^9, 3.799873532381361*^9}, {
   3.799873575131245*^9, 3.799873795260915*^9}, {3.7998738320611*^9, 
   3.799873920681382*^9}, {3.7998739543162346`*^9, 3.7998740663006897`*^9}, {
   3.799874118344307*^9, 3.7998741315806975`*^9}, {3.7998743236210527`*^9, 
   3.7998743537420607`*^9}, {3.7998747503309298`*^9, 3.799874772220953*^9}, {
   3.799874816280438*^9, 3.799874824860691*^9}, {3.7998748685108657`*^9, 
   3.7998748965207057`*^9}, {3.799874937771124*^9, 3.79987495242393*^9}, {
   3.7998752913435965`*^9, 3.7998753175135975`*^9}, {3.799875565709897*^9, 
   3.7998756448399324`*^9}, {3.799875730764634*^9, 3.7998758069743648`*^9}, {
   3.7998758387398615`*^9, 3.799875872570056*^9}, {3.7998759027950683`*^9, 
   3.799875921429835*^9}, {3.799875957289852*^9, 3.7998761203495665`*^9}, {
   3.799876860879654*^9, 3.7998770624093695`*^9}, {3.7998774895893307`*^9, 
   3.799877501529281*^9}, {3.7998776067393827`*^9, 3.7998776271142917`*^9}, {
   3.799877662949258*^9, 3.799877714329397*^9}, {3.79987774844251*^9, 
   3.799877781479499*^9}, {3.7998781698811035`*^9, 3.799878485179188*^9}, {
   3.799878529108902*^9, 3.7998786409833903`*^9}, {3.799882899654522*^9, 
   3.7998831279189534`*^9}, 
   3.799883193184907*^9},ExpressionUUID->"b889fb8b-bc02-4823-b481-\
c035db5c69c7"]
},
WindowToolbars->"RulerBar",
WindowSize->{1007, 981},
WindowMargins->{{0, Automatic}, {Automatic, 0}},
PrintingCopies->1,
PrintingPageRange->{32000, 32000},
PrintingOptions->{"Magnification"->1.,
"PageSize"->{612, 792},
"PaperOrientation"->"Portrait",
"PaperSize"->{612, 792},
"PrintCellBrackets"->True,
"PrintMultipleHorizontalPages"->True,
"PrintRegistrationMarks"->False,
"PrintingMargins"->{{53.8582683, 53.8582683}, {70.8661425, 70.8661425}}},
PrivateNotebookOptions->{"JournalStyle"->"Automatic"},
Magnification:>1.5 Inherited,
FrontEndVersion->"12.1 for Microsoft Windows (64-bit) (June 19, 2020)",
StyleDefinitions->Notebook[{
   Cell[
    StyleData[StyleDefinitions -> "Default.nb"]]}, Visible -> False, 
  FrontEndVersion -> "12.1 for Microsoft Windows (64-bit) (June 19, 2020)", 
  StyleDefinitions -> "PrivateStylesheetFormatting.nb"],
ExpressionUUID->"488998e1-8162-4f88-9539-f6f7c2dad2b7"
]
(* End of Notebook Content *)

(* Internal cache information *)
(*CellTagsOutline
CellTagsIndex->{}
*)
(*CellTagsIndex
CellTagsIndex->{}
*)
(*NotebookFileOutline
Notebook[{
Cell[CellGroupData[{
Cell[579, 22, 739, 13, 43, "Input",ExpressionUUID->"7d825ae6-0609-4366-bf78-2076e434b069"],
Cell[1321, 37, 19626, 273, 53, "Output",ExpressionUUID->"9644b41c-e9f4-449e-8455-ed4afc727955"]
}, Open  ]],
Cell[20962, 313, 2597, 50, 252, "Text",ExpressionUUID->"b6889463-19b5-4f01-89af-37ee06627d7b"],
Cell[23562, 365, 1438, 29, 149, "Text",ExpressionUUID->"942594b8-0691-4f95-a566-e0808f017164"],
Cell[25003, 396, 3097, 69, 198, "Text",ExpressionUUID->"dce78c9d-8bb9-4dfd-9505-8320bda29150"],
Cell[28103, 467, 567, 11, 43, "Input",ExpressionUUID->"4e29f443-f588-498d-9a32-1757b3dc5063"],
Cell[28673, 480, 7178, 141, 988, "Text",ExpressionUUID->"851089b5-ed49-493d-9519-99cae7f656d0"],
Cell[35854, 623, 1839, 29, 163, "Text",ExpressionUUID->"e3bb7aea-5f29-4ca9-95fb-8e794b63cdae"],
Cell[CellGroupData[{
Cell[37718, 656, 4318, 65, 160, "Input",ExpressionUUID->"991a274c-4b3f-41cf-a1aa-faea5071d5fc"],
Cell[42039, 723, 7384, 175, 775, "Output",ExpressionUUID->"48d644b1-27d2-46ac-a155-3a036a5d5d9c"]
}, Open  ]],
Cell[49438, 901, 659, 20, 102, "Input",ExpressionUUID->"8a08eccb-3dc1-4c1d-afde-dce91f3f7de4"],
Cell[50100, 923, 5609, 115, 450, "Input",ExpressionUUID->"80acc920-2741-46f0-b1c6-490884d061bd"],
Cell[55712, 1040, 2828, 46, 160, "Input",ExpressionUUID->"986676ba-edbe-42af-817d-ae5f08a38522"],
Cell[58543, 1088, 2963, 50, 160, "Input",ExpressionUUID->"1c1c2fa3-0cf9-4519-8c92-7e87fbc23d5b"],
Cell[61509, 1140, 3798, 72, 218, "Input",ExpressionUUID->"11b1d7af-3069-4b1d-9fea-ecd9fb7a07be"],
Cell[65310, 1214, 4865, 92, 392, "Input",ExpressionUUID->"98542ae5-d943-4ae7-a5f8-af19fb424d66"],
Cell[70178, 1308, 2910, 50, 102, "Input",ExpressionUUID->"9d22df76-adf5-4898-b54c-7b87ac684ba4"],
Cell[73091, 1360, 168, 2, 73, "Input",ExpressionUUID->"8f6fb0cc-55b4-4144-aebb-05d8bd6a75d0"],
Cell[73262, 1364, 2719, 66, 363, "Input",ExpressionUUID->"88a7a68c-a2d8-4bc5-8eaf-683248fc1cbe"],
Cell[75984, 1432, 3946, 79, 247, "Input",ExpressionUUID->"646ef1d7-c78f-4f78-9658-7a52f7bfeefc"],
Cell[79933, 1513, 6046, 132, 479, "Input",ExpressionUUID->"b2fe368b-e8bd-4c9e-9706-a92c25c528d1"],
Cell[85982, 1647, 5213, 146, 624, "Input",ExpressionUUID->"977acd30-f0c7-48d9-b3ac-446ecf79f6c3"],
Cell[91198, 1795, 7178, 181, 653, "Input",ExpressionUUID->"e1bfff03-1c6f-4643-b9aa-248d9bc1029e"],
Cell[98379, 1978, 13261, 270, 827, "Input",ExpressionUUID->"a02a8f1b-4868-48a3-a503-822247189e74"],
Cell[111643, 2250, 11687, 231, 740, "Input",ExpressionUUID->"d516ca9d-9fe1-4477-8aa9-f7b39a5435c7"],
Cell[CellGroupData[{
Cell[123355, 2485, 16376, 359, 1974, "Input",ExpressionUUID->"a8c9320f-6626-4a7a-9e64-a3d06bbd1351"],
Cell[139734, 2846, 9436, 169, 539, "Output",ExpressionUUID->"9abfafd5-613d-46fc-8b76-9623afd2266f"],
Cell[149173, 3017, 7454, 139, 584, "Output",ExpressionUUID->"d459f37a-00b3-4d50-843f-66b564805b49"],
Cell[156630, 3158, 9015, 172, 580, "Output",ExpressionUUID->"127ebb08-1454-4566-a55a-c7c743a0b44c"],
Cell[165648, 3332, 11554, 217, 576, "Output",ExpressionUUID->"5e97829f-3785-4aed-9e5e-47ec8cb3799a"],
Cell[177205, 3551, 2420, 35, 34, "Print",ExpressionUUID->"67ced672-f679-4839-b53f-02ddc33ce6a2"],
Cell[179628, 3588, 8708, 148, 1423, "Output",ExpressionUUID->"3f50fa91-c90f-412c-82bb-c7ca963f4f62"],
Cell[188339, 3738, 2420, 35, 34, "Print",ExpressionUUID->"edbcd6b2-5a8e-4ed6-b1bf-83db2160397f"],
Cell[190762, 3775, 9766, 186, 1375, "Output",ExpressionUUID->"7b5c7ae6-954f-4bf3-8d76-ac2b940d7237"],
Cell[CellGroupData[{
Cell[200553, 3965, 2420, 35, 34, "Print",ExpressionUUID->"ebd5b07c-d86d-4e78-80a4-48057ad1d5fb"],
Cell[202976, 4002, 2420, 35, 34, "Print",ExpressionUUID->"6ae1fe2a-46ab-4941-abc0-d307d3cf49d6"]
}, Open  ]],
Cell[205411, 4040, 5172, 89, 156, "Output",ExpressionUUID->"402f02f6-d8a7-460c-83a7-38a54aad0928"],
Cell[CellGroupData[{
Cell[210608, 4133, 2418, 35, 34, "Print",ExpressionUUID->"422c9e6c-791d-4a42-aadf-db67b49a553d"],
Cell[213029, 4170, 2418, 35, 34, "Print",ExpressionUUID->"49bbf529-0df5-4c1d-baaf-e2af0b022215"]
}, Open  ]],
Cell[215462, 4208, 4814, 82, 127, "Output",ExpressionUUID->"79169e75-43cf-495d-916b-acb4b26e649d"],
Cell[220279, 4292, 2418, 35, 34, "Print",ExpressionUUID->"e1e31ef3-1dbd-47b6-bd0e-598aa29aec35"],
Cell[222700, 4329, 5123, 89, 156, "Output",ExpressionUUID->"11fc251e-ab20-455f-be6c-efba344729bf"],
Cell[227826, 4420, 2418, 35, 34, "Print",ExpressionUUID->"00b36e7b-fc84-40dd-8e62-51eb57e0fa82"],
Cell[230247, 4457, 5509, 98, 184, "Output",ExpressionUUID->"edd0ee7e-ed18-46b8-bb12-f0b454a32de2"],
Cell[235759, 4557, 2420, 35, 34, "Print",ExpressionUUID->"bdb1c881-be6b-4aee-b7bf-bf4d1519d66b"],
Cell[238182, 4594, 4035, 55, 49, "Output",ExpressionUUID->"c0806c39-7de9-4b85-8502-e58fea7706b2"],
Cell[242220, 4651, 4031, 55, 49, "Output",ExpressionUUID->"43d2b2fb-a79f-48c2-ba58-4766911a1491"]
}, Open  ]],
Cell[246266, 4709, 9118, 183, 1081, "Text",ExpressionUUID->"b889fb8b-bc02-4823-b481-c035db5c69c7"]
}
]
*)
