# Supplementary material for: Statistical age determination of tree rings
Source: PLoS One. 2020 Sep 22;15(9):e0239052. doi: 10.1371/journal.pone.0239052 (PMC7508393; doi:10.1371/journal.pone.0239052)
Supplement: S2 File — (ZIP) [file pone.0239052.s002.zip]

Archive with 5 entries (5 files):
- S2 Alchornea Input.csv
- S2a Alchornea Input with 4 missing boundaries.csv
- S2b Alchornea Input with lower probability.csv
- S2c Alchornea Input with higher probability.csv
- S2d 300 boundaries random.csv
