# Supplementary material for: Statistical age determination of tree rings
Source: PLoS One. 2020 Sep 22;15(9):e0239052. doi: 10.1371/journal.pone.0239052 (PMC7508393; doi:10.1371/journal.pone.0239052)
Supplement: S2 File — (ZIP) [file pone.0239052.s002.zip › S2b Alchornea Input with lower probability.csv]

Boundary number	Increment (cm)	BoundaRecognizabley type	Probability
0	0.124	Annual	1
1	0.099	Recognizable	0.5
2	0.256	Recognizable	0.5
3	0.129	Recognizable	0.5
4	0.167	Recognizable	0.5
5	0.148	Recognizable	0.5
6	0.22	Recognizable	0.5
7	0.3	Recognizable	0.5
8	0.172	Recognizable	0.5
9	0.143	Recognizable	0.5
10	0.119	Recognizable	0.5
11	0.282	Recognizable	0.5
12	0.092	Recognizable	0.5
13	0.196	Recognizable	0.5
14	0.131	Recognizable	0.5
15	0.179	Recognizable	0.5
16	0.136	Recognizable	0.5
17	0.444	Recognizable	0.5
18	0.034	Recognizable	0.5
19	0.482	Recognizable	0.5
20	0.146	Recognizable	0.5
21	0.458	Recognizable	0.5
22	0.067	Recognizable	0.5
23	0.271	Recognizable	0.5
24	0.217	Recognizable	0.5
25	0.16	Recognizable	0.5
26	0.219	Recognizable	0.5
27	0.173	Recognizable	0.5
28	0.133	Recognizable	0.5
29	0.149	Recognizable	0.5
30	0.213	Recognizable	0.5
31	0.318	Recognizable	0.5
32	0.154	Recognizable	0.5
33	0.194	Recognizable	0.5
34	0.103	Recognizable	0.5
35	0.241	Recognizable	0.5
36	0.33	Recognizable	0.5
37	0.094	Recognizable	0.5
38	0.384	Recognizable	0.5
39	0.111	Recognizable	0.5
40	0.239	Recognizable	0.5
41	0.196	Recognizable	0.5
42	0.267	Recognizable	0.5
43	0.092	Recognizable	0.5
44	0.181	Recognizable	0.5
45	0.115	Recognizable	0.5
46	0.136	Recognizable	0.5
47	0.256	Recognizable	0.5
48	0	Recognizable	0.5
