# Supplementary material for: Statistical age determination of tree rings
Source: PLoS One. 2020 Sep 22;15(9):e0239052. doi: 10.1371/journal.pone.0239052 (PMC7508393; doi:10.1371/journal.pone.0239052)
Supplement: S2 File — (ZIP) [file pone.0239052.s002.zip › S2d 300 boundaries random.csv]

Boundary number	Increment (cm)	BoundaRecognizabley type	Probability
0	0.177722	Annual	1
1	0.347313	Recognizable	0.934176
2	0.28966	Recognizable	0.622301
3	0.0583962	Recognizable	0.814563
4	0.113175	Recognizable	0.794524
5	0.0339901	Recognizable	0.730753
6	0.197072	Recognizable	0.598149
7	0.258666	Recognizable	0.76169
8	0.260457	Recognizable	0.544236
9	0.0203824	Recognizable	0.921459
10	0.294602	Recognizable	0.799257
11	0.115871	Recognizable	0.818122
12	0.336116	Recognizable	0.767506
13	0.142523	Recognizable	0.592356
14	0.118733	Recognizable	0.556326
15	0.294356	Recognizable	0.816259
16	0.405522	Recognizable	0.709179
17	0.230603	Recognizable	0.526308
18	0.219697	Recognizable	0.905869
19	0.240841	Recognizable	0.926356
20	0.0227675	Recognizable	0.883576
21	0.0885985	Recognizable	0.84971
22	0.33002	Recognizable	0.646272
23	0.394034	Recognizable	0.882375
24	0.0282268	Recognizable	0.829551
25	0.208839	Recognizable	0.694075
26	0.445019	Recognizable	0.531173
27	0.198715	Recognizable	0.838414
28	0.0926162	Recognizable	0.936684
29	0.493667	Recognizable	0.971502
30	0.279037	Recognizable	0.978504
31	0.454671	Recognizable	0.533909
32	0.14712	Recognizable	0.783581
33	0.16384	Recognizable	0.759214
34	0.0337957	Recognizable	0.827347
35	0.382778	Recognizable	0.775728
36	0.153831	Recognizable	0.598846
37	0.296378	Recognizable	0.753308
38	0.203212	Recognizable	0.528389
39	0.0800978	Recognizable	0.9686
40	0.343252	Recognizable	0.84204
41	0.356867	Recognizable	0.634742
42	0.000492809	Recognizable	0.755204
43	0.428445	Recognizable	0.781597
44	0.28569	Recognizable	0.708201
45	0.365764	Recognizable	0.929237
46	0.241451	Recognizable	0.62143
47	0.309139	Recognizable	0.58232
48	0.0981782	Recognizable	0.676315
49	0.189501	Recognizable	0.674784
50	0.240667	Recognizable	0.817395
51	0.312119	Recognizable	0.770639
52	0.155026	Recognizable	0.658835
53	0.137027	Recognizable	0.83889
54	0.156835	Recognizable	0.855584
55	0.271092	Recognizable	0.747381
56	0.28602	Recognizable	0.728544
57	0.0328543	Recognizable	0.90601
58	0.427568	Recognizable	0.621679
59	0.219951	Recognizable	0.55421
60	0.0653393	Recognizable	0.943457
61	0.124652	Recognizable	0.587307
62	0.0955469	Recognizable	0.92283
63	0.0181983	Recognizable	0.844944
64	0.432137	Recognizable	0.82041
65	0.101364	Recognizable	0.912725
66	0.395714	Recognizable	0.923905
67	0.421347	Recognizable	0.569647
68	0.362712	Recognizable	0.99298
69	0.441537	Recognizable	0.596873
70	0.204945	Recognizable	0.890181
71	0.0171816	Recognizable	0.982331
72	0.112399	Recognizable	0.600899
73	0.424558	Recognizable	0.55999
74	0.0552347	Recognizable	0.562569
75	0.171208	Recognizable	0.937135
76	0.288823	Recognizable	0.818101
77	0.0741203	Recognizable	0.917164
78	0.327647	Recognizable	0.838208
79	0.0360634	Recognizable	0.735001
80	0.413486	Recognizable	0.674361
81	0.35245	Recognizable	0.773939
82	0.0835364	Recognizable	0.829171
83	0.295482	Recognizable	0.964337
84	0.271323	Recognizable	0.665759
85	0.25595	Recognizable	0.829075
86	0.204952	Recognizable	0.714047
87	0.206468	Recognizable	0.51636
88	0.413687	Recognizable	0.636149
89	0.241221	Recognizable	0.729746
90	0.0166146	Recognizable	0.907782
91	0.185667	Recognizable	0.832832
92	0.0435311	Recognizable	0.691096
93	0.439724	Recognizable	0.540945
94	0.0402597	Recognizable	0.733466
95	0.0396207	Recognizable	0.652122
96	0.159208	Recognizable	0.641599
97	0.269791	Recognizable	0.539274
98	0.11342	Recognizable	0.607306
99	0.0190248	Recognizable	0.516497
100	0.0546085	Recognizable	0.654603
101	0.252019	Recognizable	0.612993
102	0.131945	Recognizable	0.732193
103	0.111642	Recognizable	0.518186
104	0.0333221	Recognizable	0.991951
105	0.31725	Recognizable	0.547678
106	0.311586	Recognizable	0.768016
107	0.0585559	Recognizable	0.625826
108	0.161599	Recognizable	0.902733
109	0.0709741	Recognizable	0.986052
110	0.237791	Recognizable	0.516135
111	0.0915647	Recognizable	0.722425
112	0.370879	Recognizable	0.590915
113	0.223831	Recognizable	0.632315
114	0.165518	Recognizable	0.999352
115	0.321412	Recognizable	0.616641
116	0.356703	Recognizable	0.90257
117	0.486481	Recognizable	0.896411
118	0.318862	Recognizable	0.731546
119	0.35756	Recognizable	0.790174
120	0.173723	Recognizable	0.597197
121	0.300318	Recognizable	0.519876
122	0.277698	Recognizable	0.597878
123	0.371303	Recognizable	0.829368
124	0.107563	Recognizable	0.763766
125	0.126604	Recognizable	0.648838
126	0.42245	Recognizable	0.663676
127	0.175756	Recognizable	0.782962
128	0.217334	Recognizable	0.876009
129	0.0669526	Recognizable	0.943906
130	0.123698	Recognizable	0.595283
131	0.164754	Recognizable	0.625397
132	0.448739	Recognizable	0.962025
133	0.486802	Recognizable	0.744642
134	0.0183338	Recognizable	0.894668
135	0.227361	Recognizable	0.601915
136	0.23198	Recognizable	0.948926
137	0.00933184	Recognizable	0.702003
138	0.435264	Recognizable	0.702901
139	0.100558	Recognizable	0.752267
140	0.24633	Recognizable	0.682524
141	0.402403	Recognizable	0.611025
142	0.228727	Recognizable	0.713347
143	0.472404	Recognizable	0.552689
144	0.495728	Recognizable	0.626342
145	0.192931	Recognizable	0.889817
146	0.145464	Recognizable	0.860937
147	0.135286	Recognizable	0.56292
148	0.453285	Recognizable	0.762553
149	0.027514	Recognizable	0.855413
150	0.286307	Recognizable	0.709385
151	0.472995	Recognizable	0.906667
152	0.0236364	Recognizable	0.954445
153	0.0688369	Recognizable	0.874883
154	0.220543	Recognizable	0.729062
155	0.27293	Recognizable	0.551888
156	0.0320411	Recognizable	0.868052
157	0.102411	Recognizable	0.612778
158	0.389998	Recognizable	0.507744
159	0.253204	Recognizable	0.619762
160	0.241902	Recognizable	0.628676
161	0.468134	Recognizable	0.550268
162	0.317732	Recognizable	0.551065
163	0.0838658	Recognizable	0.756035
164	0.393274	Recognizable	0.735648
165	0.104895	Recognizable	0.542754
166	0.468179	Recognizable	0.536602
167	0.495662	Recognizable	0.981389
168	0.261063	Recognizable	0.774234
169	0.0528719	Recognizable	0.738195
170	0.170361	Recognizable	0.514089
171	0.0641603	Recognizable	0.899707
172	0.48234	Recognizable	0.529495
173	0.131829	Recognizable	0.776238
174	0.0173243	Recognizable	0.876031
175	0.197351	Recognizable	0.847299
176	0.139279	Recognizable	0.946081
177	0.0715644	Recognizable	0.704805
178	0.244571	Recognizable	0.823575
179	0.311677	Recognizable	0.685385
180	0.239649	Recognizable	0.565385
181	0.202719	Recognizable	0.706285
182	0.382995	Recognizable	0.836278
183	0.0281898	Recognizable	0.652269
184	0.0453917	Recognizable	0.91066
185	0.17235	Recognizable	0.873904
186	0.316821	Recognizable	0.687364
187	0.345734	Recognizable	0.671955
188	0.371265	Recognizable	0.774062
189	0.0734798	Recognizable	0.62301
190	0.376772	Recognizable	0.695807
191	0.239577	Recognizable	0.788583
192	0.018234	Recognizable	0.756569
193	0.156188	Recognizable	0.792701
194	0.301279	Recognizable	0.570569
195	0.0385059	Recognizable	0.808002
196	0.499343	Recognizable	0.787286
197	0.192074	Recognizable	0.639862
198	0.0758182	Recognizable	0.895949
199	0.308429	Recognizable	0.992652
200	0.190265	Recognizable	0.58531
201	0.345678	Recognizable	0.83782
202	0.106806	Recognizable	0.807982
203	0.315047	Recognizable	0.888167
204	0.322232	Recognizable	0.824244
205	0.15951	Recognizable	0.901768
206	0.419547	Recognizable	0.785937
207	0.375947	Recognizable	0.803062
208	0.13723	Recognizable	0.524022
209	0.10889	Recognizable	0.986896
210	0.352271	Recognizable	0.551771
211	0.0923116	Recognizable	0.775214
212	0.163144	Recognizable	0.602623
213	0.417754	Recognizable	0.963967
214	0.0870743	Recognizable	0.647659
215	0.498459	Recognizable	0.658554
216	0.0574477	Recognizable	0.746184
217	0.477028	Recognizable	0.510755
218	0.334662	Recognizable	0.50576
219	0.289429	Recognizable	0.64296
220	0.0204203	Recognizable	0.930376
221	0.345475	Recognizable	0.748291
222	0.188783	Recognizable	0.998701
223	0.208044	Recognizable	0.797521
224	0.351548	Recognizable	0.697085
225	0.496202	Recognizable	0.973721
226	0.0392642	Recognizable	0.664055
227	0.348372	Recognizable	0.5203
228	0.0354495	Recognizable	0.911298
229	0.350735	Recognizable	0.838706
230	0.0462719	Recognizable	0.612075
231	0.330988	Recognizable	0.615404
232	0.0730214	Recognizable	0.521755
233	0.378138	Recognizable	0.511594
234	0.467891	Recognizable	0.690213
235	0.2216	Recognizable	0.700204
236	0.47581	Recognizable	0.673854
237	0.0923496	Recognizable	0.917235
238	0.00189628	Recognizable	0.877452
239	0.306493	Recognizable	0.89071
240	0.485392	Recognizable	0.5156
241	0.0871702	Recognizable	0.702194
242	0.012721	Recognizable	0.724952
243	0.24743	Recognizable	0.684487
244	0.416802	Recognizable	0.736702
245	0.0269981	Recognizable	0.901656
246	0.444739	Recognizable	0.77812
247	0.147871	Recognizable	0.848379
248	0.00727478	Recognizable	0.628735
249	0.371545	Recognizable	0.553715
250	0.0411033	Recognizable	0.730613
251	0.43272	Recognizable	0.909275
252	0.201257	Recognizable	0.991998
253	0.245159	Recognizable	0.785953
254	0.196709	Recognizable	0.924768
255	0.368391	Recognizable	0.766768
256	0.250719	Recognizable	0.676188
257	0.17636	Recognizable	0.725931
258	0.0100606	Recognizable	0.871085
259	0.496216	Recognizable	0.733149
260	0.0191263	Recognizable	0.63911
261	0.413538	Recognizable	0.679901
262	0.462476	Recognizable	0.78933
263	0.415527	Recognizable	0.882559
264	0.0635194	Recognizable	0.993411
265	0.34047	Recognizable	0.82928
266	0.382235	Recognizable	0.812834
267	0.340682	Recognizable	0.798581
268	0.428528	Recognizable	0.571809
269	0.025347	Recognizable	0.981572
270	0.381121	Recognizable	0.998119
271	0.423239	Recognizable	0.941541
272	0.317774	Recognizable	0.518739
273	0.457049	Recognizable	0.50653
274	0.453207	Recognizable	0.758696
275	0.0547379	Recognizable	0.699088
276	0.310084	Recognizable	0.979985
277	0.454645	Recognizable	0.875792
278	0.384621	Recognizable	0.508739
279	0.248845	Recognizable	0.961818
280	0.0926422	Recognizable	0.7147
281	0.136838	Recognizable	0.641024
282	0.454425	Recognizable	0.985567
283	0.13944	Recognizable	0.927651
284	0.389319	Recognizable	0.983205
285	0.207698	Recognizable	0.784048
286	0.311232	Recognizable	0.970474
287	0.0382686	Recognizable	0.997319
288	0.0962595	Recognizable	0.520086
289	0.185461	Recognizable	0.831783
290	0.293958	Recognizable	0.519811
291	0.384385	Recognizable	0.831409
292	0.0995973	Recognizable	0.705352
293	0.153375	Recognizable	0.548242
294	0.186394	Recognizable	0.996846
295	0.133213	Recognizable	0.522454
296	0.192498	Recognizable	0.674041
297	0.020347	Recognizable	0.588285
298	0.467051	Recognizable	0.853792
299	0.412933	Recognizable	0.940283
300	0	Recognizable	0.755183
